# Supplementary material for: Ligand Discovery for the Alanine-Serine-Cysteine Transporter (ASCT2, SLC1A5) from Homology Modeling and Virtual Screening
Source: PLoS Comput Biol. 2015 Oct 7;11(10):e1004477. doi: 10.1371/journal.pcbi.1004477 (PMC4596572; doi:10.1371/journal.pcbi.1004477)
Supplement: S1 Models — (ZIP) [file pcbi.1004477.s003.zip]

Archive with 2 entries (2 files):
- cm251-asp.pdb
- cm301-TB1.pdb
