# Supplementary material for: Ligand Discovery for the Alanine-Serine-Cysteine Transporter (ASCT2, SLC1A5) from Homology Modeling and Virtual Screening
Source: PLoS Comput Biol. 2015 Oct 7;11(10):e1004477. doi: 10.1371/journal.pcbi.1004477 (PMC4596572; doi:10.1371/journal.pcbi.1004477)
Supplement: S1 Models — (ZIP) [file pcbi.1004477.s003.zip › cm251-asp.pdb]

ATOM      1  N   LEU A   1     -11.756  10.538  26.087  1.00 29.20           N  
ATOM      2  CA  LEU A   1     -10.408  10.453  26.694  1.00 29.20           C  
ATOM      3  CB  LEU A   1     -10.413   9.487  27.892  1.00 29.20           C  
ATOM      4  CG  LEU A   1     -11.292   9.956  29.066  1.00 29.20           C  
ATOM      5  CD1 LEU A   1     -11.252   8.953  30.229  1.00 29.20           C  
ATOM      6  CD2 LEU A   1     -10.929  11.386  29.497  1.00 29.20           C  
ATOM      7  C   LEU A   1      -9.409   9.958  25.699  1.00 29.20           C  
ATOM      8  O   LEU A   1      -9.480  10.266  24.512  1.00 29.20           O  
ATOM      9  N   VAL A   2      -8.434   9.181  26.200  1.00 69.61           N  
ATOM     10  CA  VAL A   2      -7.368   8.571  25.459  1.00 69.61           C  
ATOM     11  CB  VAL A   2      -6.349   7.925  26.355  1.00 69.61           C  
ATOM     12  CG1 VAL A   2      -5.249   7.285  25.489  1.00 69.61           C  
ATOM     13  CG2 VAL A   2      -5.828   8.984  27.339  1.00 69.61           C  
ATOM     14  C   VAL A   2      -7.956   7.505  24.593  1.00 69.61           C  
ATOM     15  O   VAL A   2      -7.298   7.002  23.688  1.00 69.61           O  
ATOM     16  N   LEU A   3      -9.171   7.052  24.946  1.00 99.89           N  
ATOM     17  CA  LEU A   3      -9.927   6.059  24.233  1.00 99.89           C  
ATOM     18  CB  LEU A   3     -11.189   5.610  24.991  1.00 99.89           C  
ATOM     19  CG  LEU A   3     -10.883   4.865  26.303  1.00 99.89           C  
ATOM     20  CD1 LEU A   3     -10.173   3.528  26.031  1.00 99.89           C  
ATOM     21  CD2 LEU A   3     -10.116   5.759  27.289  1.00 99.89           C  
ATOM     22  C   LEU A   3     -10.371   6.612  22.918  1.00 99.89           C  
ATOM     23  O   LEU A   3     -10.593   5.868  21.967  1.00 99.89           O  
ATOM     24  N   LEU A   4     -10.526   7.942  22.829  1.00140.35           N  
ATOM     25  CA  LEU A   4     -11.035   8.560  21.640  1.00140.35           C  
ATOM     26  CB  LEU A   4     -11.100  10.093  21.744  1.00140.35           C  
ATOM     27  CG  LEU A   4     -11.646  10.774  20.478  1.00140.35           C  
ATOM     28  CD1 LEU A   4     -13.062  10.277  20.145  1.00140.35           C  
ATOM     29  CD2 LEU A   4     -11.585  12.303  20.606  1.00140.35           C  
ATOM     30  C   LEU A   4     -10.137   8.190  20.501  1.00140.35           C  
ATOM     31  O   LEU A   4     -10.564   8.161  19.348  1.00140.35           O  
ATOM     32  N   THR A   5      -8.846   7.951  20.780  1.00108.32           N  
ATOM     33  CA  THR A   5      -7.979   7.533  19.724  1.00108.32           C  
ATOM     34  CB  THR A   5      -6.542   7.379  20.147  1.00108.32           C  
ATOM     35  OG1 THR A   5      -5.750   7.046  19.019  1.00108.32           O  
ATOM     36  CG2 THR A   5      -6.412   6.272  21.205  1.00108.32           C  
ATOM     37  C   THR A   5      -8.443   6.208  19.188  1.00108.32           C  
ATOM     38  O   THR A   5      -8.529   6.033  17.975  1.00108.32           O  
ATOM     39  N   VAL A   6      -8.775   5.240  20.070  1.00102.23           N  
ATOM     40  CA  VAL A   6      -9.164   3.933  19.616  1.00102.23           C  
ATOM     41  CB  VAL A   6      -9.344   2.903  20.702  1.00102.23           C  
ATOM     42  CG1 VAL A   6      -8.047   2.831  21.524  1.00102.23           C  
ATOM     43  CG2 VAL A   6     -10.626   3.179  21.501  1.00102.23           C  
ATOM     44  C   VAL A   6     -10.457   4.053  18.885  1.00102.23           C  
ATOM     45  O   VAL A   6     -10.707   3.325  17.927  1.00102.23           O  
ATOM     46  N   VAL A   7     -11.331   4.962  19.349  1.00 26.89           N  
ATOM     47  CA  VAL A   7     -12.594   5.155  18.706  1.00 26.89           C  
ATOM     48  CB  VAL A   7     -13.438   6.192  19.385  1.00 26.89           C  
ATOM     49  CG1 VAL A   7     -14.730   6.380  18.572  1.00 26.89           C  
ATOM     50  CG2 VAL A   7     -13.672   5.754  20.841  1.00 26.89           C  
ATOM     51  C   VAL A   7     -12.327   5.631  17.313  1.00 26.89           C  
ATOM     52  O   VAL A   7     -12.962   5.177  16.365  1.00 26.89           O  
ATOM     53  N   ALA A   8     -11.386   6.583  17.169  1.00 37.66           N  
ATOM     54  CA  ALA A   8     -11.016   7.148  15.903  1.00 37.66           C  
ATOM     55  CB  ALA A   8     -10.012   8.281  16.077  1.00 37.66           C  
ATOM     56  C   ALA A   8     -10.358   6.117  15.040  1.00 37.66           C  
ATOM     57  O   ALA A   8     -10.639   6.017  13.846  1.00 37.66           O  
ATOM     58  N   VAL A   9      -9.446   5.328  15.634  1.00 40.01           N  
ATOM     59  CA  VAL A   9      -8.703   4.336  14.919  1.00 40.01           C  
ATOM     60  CB  VAL A   9      -7.697   3.634  15.783  1.00 40.01           C  
ATOM     61  CG1 VAL A   9      -7.031   2.522  14.954  1.00 40.01           C  
ATOM     62  CG2 VAL A   9      -6.711   4.678  16.334  1.00 40.01           C  
ATOM     63  C   VAL A   9      -9.641   3.294  14.396  1.00 40.01           C  
ATOM     64  O   VAL A   9      -9.529   2.876  13.247  1.00 40.01           O  
ATOM     65  N   VAL A  10     -10.579   2.819  15.237  1.00 93.01           N  
ATOM     66  CA  VAL A  10     -11.494   1.798  14.812  1.00 93.01           C  
ATOM     67  CB  VAL A  10     -12.311   1.241  15.945  1.00 93.01           C  
ATOM     68  CG1 VAL A  10     -11.360   0.522  16.917  1.00 93.01           C  
ATOM     69  CG2 VAL A  10     -13.106   2.382  16.603  1.00 93.01           C  
ATOM     70  C   VAL A  10     -12.434   2.326  13.772  1.00 93.01           C  
ATOM     71  O   VAL A  10     -12.643   1.696  12.737  1.00 93.01           O  
ATOM     72  N   ALA A  11     -13.029   3.507  14.015  1.00 26.50           N  
ATOM     73  CA  ALA A  11     -13.980   4.037  13.085  1.00 26.50           C  
ATOM     74  CB  ALA A  11     -14.612   5.355  13.565  1.00 26.50           C  
ATOM     75  C   ALA A  11     -13.282   4.318  11.793  1.00 26.50           C  
ATOM     76  O   ALA A  11     -13.783   3.991  10.719  1.00 26.50           O  
ATOM     77  N   GLY A  12     -12.083   4.919  11.877  1.00 30.08           N  
ATOM     78  CA  GLY A  12     -11.340   5.304  10.712  1.00 30.08           C  
ATOM     79  C   GLY A  12     -10.945   4.104   9.911  1.00 30.08           C  
ATOM     80  O   GLY A  12     -10.993   4.137   8.683  1.00 30.08           O  
ATOM     81  N   VAL A  13     -10.517   3.015  10.576  1.00100.21           N  
ATOM     82  CA  VAL A  13     -10.086   1.872   9.828  1.00100.21           C  
ATOM     83  CB  VAL A  13      -9.545   0.743  10.672  1.00100.21           C  
ATOM     84  CG1 VAL A  13      -8.299   1.238  11.421  1.00100.21           C  
ATOM     85  CG2 VAL A  13     -10.643   0.204  11.601  1.00100.21           C  
ATOM     86  C   VAL A  13     -11.249   1.349   9.046  1.00100.21           C  
ATOM     87  O   VAL A  13     -11.110   1.004   7.874  1.00100.21           O  
ATOM     88  N   ALA A  14     -12.429   1.252   9.689  1.00 40.94           N  
ATOM     89  CA  ALA A  14     -13.587   0.726   9.029  1.00 40.94           C  
ATOM     90  CB  ALA A  14     -14.775   0.526   9.987  1.00 40.94           C  
ATOM     91  C   ALA A  14     -14.045   1.643   7.942  1.00 40.94           C  
ATOM     92  O   ALA A  14     -14.248   1.220   6.805  1.00 40.94           O  
ATOM     93  N   LEU A  15     -14.166   2.948   8.249  1.00145.97           N  
ATOM     94  CA  LEU A  15     -14.693   3.873   7.292  1.00145.97           C  
ATOM     95  CB  LEU A  15     -14.767   5.313   7.829  1.00145.97           C  
ATOM     96  CG  LEU A  15     -15.746   5.478   9.006  1.00145.97           C  
ATOM     97  CD1 LEU A  15     -15.785   6.933   9.503  1.00145.97           C  
ATOM     98  CD2 LEU A  15     -17.138   4.931   8.653  1.00145.97           C  
ATOM     99  C   LEU A  15     -13.785   3.878   6.114  1.00145.97           C  
ATOM    100  O   LEU A  15     -14.234   3.862   4.970  1.00145.97           O  
ATOM    101  N   GLY A  16     -12.468   3.883   6.367  1.00 45.45           N  
ATOM    102  CA  GLY A  16     -11.537   3.934   5.284  1.00 45.45           C  
ATOM    103  C   GLY A  16     -11.699   2.711   4.439  1.00 45.45           C  
ATOM    104  O   GLY A  16     -11.815   2.797   3.220  1.00 45.45           O  
ATOM    105  N   LEU A  17     -11.788   1.530   5.068  1.00 63.50           N  
ATOM    106  CA  LEU A  17     -11.791   0.320   4.296  1.00 63.50           C  
ATOM    107  CB  LEU A  17     -11.893  -0.939   5.175  1.00 63.50           C  
ATOM    108  CG  LEU A  17     -11.894  -2.252   4.371  1.00 63.50           C  
ATOM    109  CD1 LEU A  17     -10.579  -2.430   3.595  1.00 63.50           C  
ATOM    110  CD2 LEU A  17     -12.219  -3.455   5.270  1.00 63.50           C  
ATOM    111  C   LEU A  17     -12.939   0.305   3.337  1.00 63.50           C  
ATOM    112  O   LEU A  17     -12.759  -0.039   2.169  1.00 63.50           O  
ATOM    113  N   GLY A  18     -14.147   0.685   3.798  1.00 36.86           N  
ATOM    114  CA  GLY A  18     -15.317   0.657   2.960  1.00 36.86           C  
ATOM    115  C   GLY A  18     -15.202   1.660   1.853  1.00 36.86           C  
ATOM    116  O   GLY A  18     -15.538   1.385   0.703  1.00 36.86           O  
ATOM    117  N   VAL A  19     -14.702   2.854   2.197  1.00 74.36           N  
ATOM    118  CA  VAL A  19     -14.532   3.992   1.343  1.00 74.36           C  
ATOM    119  CB  VAL A  19     -13.895   5.091   2.154  1.00 74.36           C  
ATOM    120  CG1 VAL A  19     -13.277   6.158   1.257  1.00 74.36           C  
ATOM    121  CG2 VAL A  19     -14.989   5.672   3.065  1.00 74.36           C  
ATOM    122  C   VAL A  19     -13.643   3.602   0.211  1.00 74.36           C  
ATOM    123  O   VAL A  19     -13.848   4.016  -0.931  1.00 74.36           O  
ATOM    124  N   SER A  20     -12.652   2.746   0.502  1.00123.94           N  
ATOM    125  CA  SER A  20     -11.720   2.297  -0.482  1.00123.94           C  
ATOM    126  CB  SER A  20     -10.750   1.240   0.058  1.00123.94           C  
ATOM    127  OG  SER A  20      -9.862   0.845  -0.973  1.00123.94           O  
ATOM    128  C   SER A  20     -12.533   1.661  -1.542  1.00123.94           C  
ATOM    129  O   SER A  20     -12.099   1.586  -2.688  1.00123.94           O  
ATOM    130  N   GLY A  21     -13.719   1.148  -1.165  1.00212.15           N  
ATOM    131  CA  GLY A  21     -14.654   0.668  -2.134  1.00212.15           C  
ATOM    132  C   GLY A  21     -13.990  -0.375  -2.942  1.00212.15           C  
ATOM    133  O   GLY A  21     -13.826  -0.217  -4.152  1.00212.15           O  
ATOM    134  N   ALA A  22     -13.572  -1.462  -2.277  1.00109.69           N  
ATOM    135  CA  ALA A  22     -12.870  -2.478  -2.987  1.00109.69           C  
ATOM    136  CB  ALA A  22     -12.559  -3.701  -2.108  1.00109.69           C  
ATOM    137  C   ALA A  22     -13.766  -2.947  -4.078  1.00109.69           C  
ATOM    138  O   ALA A  22     -13.356  -2.992  -5.236  1.00109.69           O  
ATOM    139  N   GLY A  23     -15.040  -3.228  -3.747  1.00 94.79           N  
ATOM    140  CA  GLY A  23     -15.937  -3.694  -4.759  1.00 94.79           C  
ATOM    141  C   GLY A  23     -17.315  -3.281  -4.367  1.00 94.79           C  
ATOM    142  O   GLY A  23     -17.576  -2.943  -3.214  1.00 94.79           O  
ATOM    143  N   GLY A  24     -18.238  -3.299  -5.346  1.00 61.24           N  
ATOM    144  CA  GLY A  24     -19.595  -2.921  -5.096  1.00 61.24           C  
ATOM    145  C   GLY A  24     -19.679  -1.463  -5.382  1.00 61.24           C  
ATOM    146  O   GLY A  24     -20.763  -0.908  -5.558  1.00 61.24           O  
ATOM    147  N   ALA A  25     -18.507  -0.807  -5.432  1.00255.78           N  
ATOM    148  CA  ALA A  25     -18.447   0.590  -5.727  1.00255.78           C  
ATOM    149  CB  ALA A  25     -18.650   1.492  -4.498  1.00255.78           C  
ATOM    150  C   ALA A  25     -17.066   0.837  -6.229  1.00255.78           C  
ATOM    151  O   ALA A  25     -16.158   0.046  -5.980  1.00255.78           O  
ATOM    152  N   LEU A  26     -16.871   1.939  -6.974  1.00314.02           N  
ATOM    153  CA  LEU A  26     -15.549   2.207  -7.447  1.00314.02           C  
ATOM    154  CB  LEU A  26     -15.480   3.295  -8.532  1.00314.02           C  
ATOM    155  CG  LEU A  26     -14.047   3.569  -9.026  1.00314.02           C  
ATOM    156  CD1 LEU A  26     -13.440   2.324  -9.691  1.00314.02           C  
ATOM    157  CD2 LEU A  26     -13.996   4.810  -9.932  1.00314.02           C  
ATOM    158  C   LEU A  26     -14.773   2.681  -6.266  1.00314.02           C  
ATOM    159  O   LEU A  26     -15.318   3.329  -5.374  1.00314.02           O  
ATOM    160  N   ALA A  27     -13.472   2.342  -6.217  1.00219.24           N  
ATOM    161  CA  ALA A  27     -12.694   2.755  -5.095  1.00219.24           C  
ATOM    162  CB  ALA A  27     -11.225   2.305  -5.183  1.00219.24           C  
ATOM    163  C   ALA A  27     -12.696   4.243  -5.073  1.00219.24           C  
ATOM    164  O   ALA A  27     -12.286   4.883  -6.040  1.00219.24           O  
ATOM    165  N   LEU A  28     -13.179   4.846  -3.969  1.00239.95           N  
ATOM    166  CA  LEU A  28     -13.132   6.271  -3.958  1.00239.95           C  
ATOM    167  CB  LEU A  28     -14.104   6.997  -3.008  1.00239.95           C  
ATOM    168  CG  LEU A  28     -13.812   6.940  -1.512  1.00239.95           C  
ATOM    169  CD1 LEU A  28     -12.525   7.697  -1.143  1.00239.95           C  
ATOM    170  CD2 LEU A  28     -15.037   7.437  -0.724  1.00239.95           C  
ATOM    171  C   LEU A  28     -11.718   6.708  -3.795  1.00239.95           C  
ATOM    172  O   LEU A  28     -11.367   7.757  -4.309  1.00239.95           O  
ATOM    173  N   GLY A  29     -10.890   5.959  -3.031  1.00160.13           N  
ATOM    174  CA  GLY A  29      -9.463   6.180  -2.941  1.00160.13           C  
ATOM    175  C   GLY A  29      -9.119   7.629  -2.763  1.00160.13           C  
ATOM    176  O   GLY A  29      -8.990   8.141  -1.655  1.00160.13           O  
ATOM    177  N   PRO A  30      -8.915   8.276  -3.876  1.00139.20           N  
ATOM    178  CA  PRO A  30      -8.582   9.670  -3.946  1.00139.20           C  
ATOM    179  CD  PRO A  30      -8.667   7.587  -5.129  1.00139.20           C  
ATOM    180  CB  PRO A  30      -8.251   9.952  -5.416  1.00139.20           C  
ATOM    181  CG  PRO A  30      -8.738   8.705  -6.178  1.00139.20           C  
ATOM    182  C   PRO A  30      -9.647  10.554  -3.374  1.00139.20           C  
ATOM    183  O   PRO A  30      -9.359  11.723  -3.133  1.00139.20           O  
ATOM    184  N   GLU A  31     -10.887  10.063  -3.198  1.00 77.47           N  
ATOM    185  CA  GLU A  31     -11.887  10.878  -2.572  1.00 77.47           C  
ATOM    186  CB  GLU A  31     -13.267  10.203  -2.512  1.00 77.47           C  
ATOM    187  CG  GLU A  31     -13.936  10.059  -3.880  1.00 77.47           C  
ATOM    188  CD  GLU A  31     -14.300  11.454  -4.366  1.00 77.47           C  
ATOM    189  OE1 GLU A  31     -13.852  12.440  -3.722  1.00 77.47           O  
ATOM    190  OE2 GLU A  31     -15.031  11.552  -5.387  1.00 77.47           O1-
ATOM    191  C   GLU A  31     -11.430  11.102  -1.166  1.00 77.47           C  
ATOM    192  O   GLU A  31     -11.518  12.209  -0.635  1.00 77.47           O  
ATOM    193  N   ARG A  32     -10.929  10.031  -0.521  1.00184.86           N  
ATOM    194  CA  ARG A  32     -10.426  10.139   0.818  1.00184.86           C  
ATOM    195  CB  ARG A  32      -9.988   8.765   1.356  1.00184.86           C  
ATOM    196  CG  ARG A  32      -9.290   8.771   2.717  1.00184.86           C  
ATOM    197  CD  ARG A  32      -7.829   9.213   2.622  1.00184.86           C  
ATOM    198  NE  ARG A  32      -7.287   8.610   1.373  1.00184.86           N  
ATOM    199  CZ  ARG A  32      -5.944   8.457   1.188  1.00184.86           C  
ATOM    200  NH1 ARG A  32      -5.069   8.709   2.204  1.00184.86           N1+
ATOM    201  NH2 ARG A  32      -5.481   8.048  -0.028  1.00184.86           N  
ATOM    202  C   ARG A  32      -9.234  11.039   0.784  1.00184.86           C  
ATOM    203  O   ARG A  32      -9.139  11.998   1.549  1.00184.86           O  
ATOM    204  N   LEU A  33      -8.329  10.795  -0.181  1.00132.42           N  
ATOM    205  CA  LEU A  33      -7.101  11.532  -0.251  1.00132.42           C  
ATOM    206  CB  LEU A  33      -6.224  11.101  -1.445  1.00132.42           C  
ATOM    207  CG  LEU A  33      -4.839  11.781  -1.530  1.00132.42           C  
ATOM    208  CD1 LEU A  33      -4.931  13.273  -1.891  1.00132.42           C  
ATOM    209  CD2 LEU A  33      -4.023  11.526  -0.252  1.00132.42           C  
ATOM    210  C   LEU A  33      -7.455  12.973  -0.412  1.00132.42           C  
ATOM    211  O   LEU A  33      -6.789  13.853   0.130  1.00132.42           O  
ATOM    212  N   SER A  34      -8.514  13.250  -1.186  1.00105.10           N  
ATOM    213  CA  SER A  34      -8.924  14.599  -1.438  1.00105.10           C  
ATOM    214  CB  SER A  34     -10.090  14.691  -2.437  1.00105.10           C  
ATOM    215  OG  SER A  34      -9.678  14.219  -3.712  1.00105.10           O  
ATOM    216  C   SER A  34      -9.371  15.249  -0.169  1.00105.10           C  
ATOM    217  O   SER A  34      -8.946  16.368   0.116  1.00105.10           O  
ATOM    218  N   ALA A  35     -10.252  14.601   0.632  1.00193.87           N  
ATOM    219  CA  ALA A  35     -10.638  15.346   1.797  1.00193.87           C  
ATOM    220  CB  ALA A  35     -12.034  15.977   1.663  1.00193.87           C  
ATOM    221  C   ALA A  35     -10.673  14.493   3.027  1.00193.87           C  
ATOM    222  O   ALA A  35     -11.709  14.361   3.675  1.00193.87           O  
ATOM    223  N   PHE A  36      -9.519  13.957   3.445  1.00211.09           N  
ATOM    224  CA  PHE A  36      -9.471  13.223   4.670  1.00211.09           C  
ATOM    225  CB  PHE A  36      -9.773  11.723   4.507  1.00211.09           C  
ATOM    226  CG  PHE A  36     -11.234  11.580   4.247  1.00211.09           C  
ATOM    227  CD1 PHE A  36     -11.743  11.705   2.975  1.00211.09           C  
ATOM    228  CD2 PHE A  36     -12.098  11.318   5.286  1.00211.09           C  
ATOM    229  CE1 PHE A  36     -13.093  11.571   2.746  1.00211.09           C  
ATOM    230  CE2 PHE A  36     -13.447  11.183   5.063  1.00211.09           C  
ATOM    231  CZ  PHE A  36     -13.948  11.310   3.790  1.00211.09           C  
ATOM    232  C   PHE A  36      -8.066  13.347   5.131  1.00211.09           C  
ATOM    233  O   PHE A  36      -7.780  13.660   6.285  1.00211.09           O  
ATOM    234  N   VAL A  37      -7.153  13.092   4.183  1.00102.55           N  
ATOM    235  CA  VAL A  37      -5.729  13.035   4.318  1.00102.55           C  
ATOM    236  CB  VAL A  37      -5.059  12.776   2.997  1.00102.55           C  
ATOM    237  CG1 VAL A  37      -3.535  12.727   3.205  1.00102.55           C  
ATOM    238  CG2 VAL A  37      -5.664  11.506   2.378  1.00102.55           C  
ATOM    239  C   VAL A  37      -5.170  14.312   4.833  1.00102.55           C  
ATOM    240  O   VAL A  37      -4.070  14.314   5.377  1.00102.55           O  
ATOM    241  N   PHE A  38      -5.841  15.445   4.598  1.00149.93           N  
ATOM    242  CA  PHE A  38      -5.271  16.665   5.084  1.00149.93           C  
ATOM    243  CB  PHE A  38      -6.044  17.905   4.587  1.00149.93           C  
ATOM    244  CG  PHE A  38      -5.307  19.139   4.979  1.00149.93           C  
ATOM    245  CD1 PHE A  38      -4.175  19.522   4.297  1.00149.93           C  
ATOM    246  CD2 PHE A  38      -5.760  19.929   6.009  1.00149.93           C  
ATOM    247  CE1 PHE A  38      -3.494  20.662   4.651  1.00149.93           C  
ATOM    248  CE2 PHE A  38      -5.083  21.071   6.369  1.00149.93           C  
ATOM    249  CZ  PHE A  38      -3.946  21.439   5.691  1.00149.93           C  
ATOM    250  C   PHE A  38      -5.240  16.639   6.587  1.00149.93           C  
ATOM    251  O   PHE A  38      -4.198  16.932   7.175  1.00149.93           O  
ATOM    252  N   PRO A  39      -6.321  16.269   7.240  1.00130.89           N  
ATOM    253  CA  PRO A  39      -6.335  16.277   8.678  1.00130.89           C  
ATOM    254  CD  PRO A  39      -7.656  16.452   6.690  1.00130.89           C  
ATOM    255  CB  PRO A  39      -7.784  16.019   9.083  1.00130.89           C  
ATOM    256  CG  PRO A  39      -8.588  16.602   7.906  1.00130.89           C  
ATOM    257  C   PRO A  39      -5.339  15.348   9.283  1.00130.89           C  
ATOM    258  O   PRO A  39      -4.793  15.666  10.339  1.00130.89           O  
ATOM    259  N   GLY A  40      -5.101  14.192   8.643  1.00 36.27           N  
ATOM    260  CA  GLY A  40      -4.126  13.267   9.124  1.00 36.27           C  
ATOM    261  C   GLY A  40      -2.785  13.915   9.031  1.00 36.27           C  
ATOM    262  O   GLY A  40      -1.904  13.668   9.852  1.00 36.27           O  
ATOM    263  N   GLU A  41      -2.589  14.706   7.962  1.00109.37           N  
ATOM    264  CA  GLU A  41      -1.367  15.409   7.698  1.00109.37           C  
ATOM    265  CB  GLU A  41      -1.339  15.999   6.276  1.00109.37           C  
ATOM    266  CG  GLU A  41       0.009  16.599   5.872  1.00109.37           C  
ATOM    267  CD  GLU A  41       0.021  18.067   6.272  1.00109.37           C  
ATOM    268  OE1 GLU A  41      -1.012  18.543   6.814  1.00109.37           O  
ATOM    269  OE2 GLU A  41       1.063  18.734   6.032  1.00109.37           O1-
ATOM    270  C   GLU A  41      -1.172  16.524   8.683  1.00109.37           C  
ATOM    271  O   GLU A  41      -0.045  16.770   9.112  1.00109.37           O  
ATOM    272  N   LEU A  42      -2.257  17.228   9.082  1.00166.66           N  
ATOM    273  CA  LEU A  42      -2.064  18.342   9.976  1.00166.66           C  
ATOM    274  CB  LEU A  42      -3.328  19.020  10.548  1.00166.66           C  
ATOM    275  CG  LEU A  42      -4.198  19.859   9.605  1.00166.66           C  
ATOM    276  CD1 LEU A  42      -3.364  20.913   8.863  1.00166.66           C  
ATOM    277  CD2 LEU A  42      -5.095  18.995   8.722  1.00166.66           C  
ATOM    278  C   LEU A  42      -1.445  17.827  11.220  1.00166.66           C  
ATOM    279  O   LEU A  42      -0.508  18.415  11.758  1.00166.66           O  
ATOM    280  N   LEU A  43      -1.956  16.683  11.694  1.00101.55           N  
ATOM    281  CA  LEU A  43      -1.526  16.164  12.951  1.00101.55           C  
ATOM    282  CB  LEU A  43      -2.205  14.820  13.288  1.00101.55           C  
ATOM    283  CG  LEU A  43      -1.878  14.237  14.681  1.00101.55           C  
ATOM    284  CD1 LEU A  43      -0.423  13.753  14.796  1.00101.55           C  
ATOM    285  CD2 LEU A  43      -2.273  15.221  15.794  1.00101.55           C  
ATOM    286  C   LEU A  43      -0.050  15.943  12.871  1.00101.55           C  
ATOM    287  O   LEU A  43       0.680  16.284  13.799  1.00101.55           O  
ATOM    288  N   LEU A  44       0.421  15.378  11.745  1.00100.17           N  
ATOM    289  CA  LEU A  44       1.807  15.054  11.561  1.00100.17           C  
ATOM    290  CB  LEU A  44       2.038  14.272  10.249  1.00100.17           C  
ATOM    291  CG  LEU A  44       3.495  13.846   9.959  1.00100.17           C  
ATOM    292  CD1 LEU A  44       4.389  15.031   9.559  1.00100.17           C  
ATOM    293  CD2 LEU A  44       4.072  13.024  11.122  1.00100.17           C  
ATOM    294  C   LEU A  44       2.626  16.305  11.534  1.00100.17           C  
ATOM    295  O   LEU A  44       3.693  16.369  12.141  1.00100.17           O  
ATOM    296  N   ARG A  45       2.133  17.351  10.854  1.00147.79           N  
ATOM    297  CA  ARG A  45       2.914  18.542  10.701  1.00147.79           C  
ATOM    298  CB  ARG A  45       2.164  19.630   9.915  1.00147.79           C  
ATOM    299  CG  ARG A  45       2.961  20.920   9.726  1.00147.79           C  
ATOM    300  CD  ARG A  45       2.300  21.902   8.756  1.00147.79           C  
ATOM    301  NE  ARG A  45       0.999  22.322   9.349  1.00147.79           N  
ATOM    302  CZ  ARG A  45       0.947  23.389  10.199  1.00147.79           C  
ATOM    303  NH1 ARG A  45       2.088  24.072  10.506  1.00147.79           N1+
ATOM    304  NH2 ARG A  45      -0.246  23.774  10.738  1.00147.79           N  
ATOM    305  C   ARG A  45       3.234  19.075  12.061  1.00147.79           C  
ATOM    306  O   ARG A  45       4.359  19.501  12.323  1.00147.79           O  
ATOM    307  N   LEU A  46       2.248  19.042  12.972  1.00 49.96           N  
ATOM    308  CA  LEU A  46       2.416  19.586  14.289  1.00 49.96           C  
ATOM    309  CB  LEU A  46       1.119  19.464  15.110  1.00 49.96           C  
ATOM    310  CG  LEU A  46      -0.074  20.198  14.465  1.00 49.96           C  
ATOM    311  CD1 LEU A  46      -1.348  20.061  15.313  1.00 49.96           C  
ATOM    312  CD2 LEU A  46       0.273  21.663  14.153  1.00 49.96           C  
ATOM    313  C   LEU A  46       3.496  18.836  15.013  1.00 49.96           C  
ATOM    314  O   LEU A  46       4.395  19.439  15.596  1.00 49.96           O  
ATOM    315  N   LEU A  47       3.456  17.493  14.949  1.00 56.21           N  
ATOM    316  CA  LEU A  47       4.379  16.646  15.652  1.00 56.21           C  
ATOM    317  CB  LEU A  47       4.047  15.151  15.509  1.00 56.21           C  
ATOM    318  CG  LEU A  47       2.686  14.774  16.123  1.00 56.21           C  
ATOM    319  CD1 LEU A  47       2.462  13.254  16.100  1.00 56.21           C  
ATOM    320  CD2 LEU A  47       2.516  15.387  17.522  1.00 56.21           C  
ATOM    321  C   LEU A  47       5.761  16.859  15.126  1.00 56.21           C  
ATOM    322  O   LEU A  47       6.739  16.685  15.851  1.00 56.21           O  
ATOM    323  N   ARG A  48       5.884  17.165  13.825  1.00117.49           N  
ATOM    324  CA  ARG A  48       7.171  17.409  13.240  1.00117.49           C  
ATOM    325  CB  ARG A  48       7.092  17.636  11.722  1.00117.49           C  
ATOM    326  CG  ARG A  48       6.592  16.418  10.946  1.00117.49           C  
ATOM    327  CD  ARG A  48       7.705  15.604  10.282  1.00117.49           C  
ATOM    328  NE  ARG A  48       8.424  14.853  11.348  1.00117.49           N  
ATOM    329  CZ  ARG A  48       9.226  13.803  11.010  1.00117.49           C  
ATOM    330  NH1 ARG A  48       9.353  13.433   9.702  1.00117.49           N1+
ATOM    331  NH2 ARG A  48       9.906  13.122  11.978  1.00117.49           N  
ATOM    332  C   ARG A  48       7.744  18.658  13.834  1.00117.49           C  
ATOM    333  O   ARG A  48       8.929  18.723  14.156  1.00117.49           O  
ATOM    334  N   MET A  49       6.892  19.677  14.043  1.00 92.10           N  
ATOM    335  CA  MET A  49       7.371  20.962  14.460  1.00 92.10           C  
ATOM    336  CB  MET A  49       6.226  21.963  14.687  1.00 92.10           C  
ATOM    337  CG  MET A  49       5.454  22.297  13.409  1.00 92.10           C  
ATOM    338  SD  MET A  49       4.025  23.394  13.650  1.00 92.10           S  
ATOM    339  CE  MET A  49       5.014  24.863  14.047  1.00 92.10           C  
ATOM    340  C   MET A  49       8.109  20.831  15.756  1.00 92.10           C  
ATOM    341  O   MET A  49       9.173  21.421  15.935  1.00 92.10           O  
ATOM    342  N   ILE A  50       7.554  20.044  16.690  1.00112.66           N  
ATOM    343  CA  ILE A  50       8.085  19.858  18.012  1.00112.66           C  
ATOM    344  CB  ILE A  50       7.102  19.199  18.941  1.00112.66           C  
ATOM    345  CG1 ILE A  50       7.689  19.075  20.357  1.00112.66           C  
ATOM    346  CG2 ILE A  50       6.624  17.885  18.312  1.00112.66           C  
ATOM    347  CD1 ILE A  50       6.649  18.708  21.416  1.00112.66           C  
ATOM    348  C   ILE A  50       9.397  19.120  18.035  1.00112.66           C  
ATOM    349  O   ILE A  50      10.219  19.363  18.917  1.00112.66           O  
ATOM    350  N   ILE A  51       9.639  18.200  17.083  1.00106.63           N  
ATOM    351  CA  ILE A  51      10.767  17.306  17.161  1.00106.63           C  
ATOM    352  CB  ILE A  51      10.870  16.368  15.991  1.00106.63           C  
ATOM    353  CG1 ILE A  51      11.952  15.309  16.265  1.00106.63           C  
ATOM    354  CG2 ILE A  51      11.131  17.189  14.719  1.00106.63           C  
ATOM    355  CD1 ILE A  51      11.997  14.198  15.219  1.00106.63           C  
ATOM    356  C   ILE A  51      12.085  18.012  17.250  1.00106.63           C  
ATOM    357  O   ILE A  51      12.949  17.600  18.024  1.00106.63           O  
ATOM    358  N   LEU A  52      12.322  19.069  16.460  1.00102.52           N  
ATOM    359  CA  LEU A  52      13.652  19.597  16.527  1.00102.52           C  
ATOM    360  CB  LEU A  52      13.953  20.651  15.440  1.00102.52           C  
ATOM    361  CG  LEU A  52      13.914  20.095  14.004  1.00102.52           C  
ATOM    362  CD1 LEU A  52      15.029  19.064  13.772  1.00102.52           C  
ATOM    363  CD2 LEU A  52      12.518  19.562  13.645  1.00102.52           C  
ATOM    364  C   LEU A  52      13.958  20.185  17.877  1.00102.52           C  
ATOM    365  O   LEU A  52      14.975  19.825  18.469  1.00102.52           O  
ATOM    366  N   PRO A  53      13.143  21.060  18.414  1.00 86.14           N  
ATOM    367  CA  PRO A  53      13.481  21.648  19.682  1.00 86.14           C  
ATOM    368  CD  PRO A  53      12.309  21.943  17.614  1.00 86.14           C  
ATOM    369  CB  PRO A  53      12.525  22.824  19.868  1.00 86.14           C  
ATOM    370  CG  PRO A  53      12.184  23.242  18.426  1.00 86.14           C  
ATOM    371  C   PRO A  53      13.490  20.700  20.834  1.00 86.14           C  
ATOM    372  O   PRO A  53      14.450  20.707  21.605  1.00 86.14           O  
ATOM    373  N   LEU A  54      12.469  19.831  20.941  1.00163.45           N  
ATOM    374  CA  LEU A  54      12.398  19.007  22.104  1.00163.45           C  
ATOM    375  CB  LEU A  54      11.105  18.164  22.256  1.00163.45           C  
ATOM    376  CG  LEU A  54      11.028  16.794  21.550  1.00163.45           C  
ATOM    377  CD1 LEU A  54      11.227  16.928  20.042  1.00163.45           C  
ATOM    378  CD2 LEU A  54      11.916  15.726  22.212  1.00163.45           C  
ATOM    379  C   LEU A  54      13.600  18.130  22.122  1.00163.45           C  
ATOM    380  O   LEU A  54      14.114  17.803  23.187  1.00163.45           O  
ATOM    381  N   VAL A  55      14.068  17.690  20.942  1.00 55.63           N  
ATOM    382  CA  VAL A  55      15.203  16.813  20.922  1.00 55.63           C  
ATOM    383  CB  VAL A  55      15.476  16.232  19.566  1.00 55.63           C  
ATOM    384  CG1 VAL A  55      16.792  15.439  19.636  1.00 55.63           C  
ATOM    385  CG2 VAL A  55      14.266  15.374  19.155  1.00 55.63           C  
ATOM    386  C   VAL A  55      16.450  17.505  21.388  1.00 55.63           C  
ATOM    387  O   VAL A  55      17.197  16.953  22.196  1.00 55.63           O  
ATOM    388  N   VAL A  56      16.721  18.722  20.872  1.00102.80           N  
ATOM    389  CA  VAL A  56      17.937  19.413  21.202  1.00102.80           C  
ATOM    390  CB  VAL A  56      18.165  20.627  20.342  1.00102.80           C  
ATOM    391  CG1 VAL A  56      17.000  21.615  20.526  1.00102.80           C  
ATOM    392  CG2 VAL A  56      19.542  21.215  20.695  1.00102.80           C  
ATOM    393  C   VAL A  56      17.974  19.835  22.639  1.00102.80           C  
ATOM    394  O   VAL A  56      18.941  19.557  23.348  1.00102.80           O  
ATOM    395  N   CYS A  57      16.903  20.497  23.116  1.00 46.65           N  
ATOM    396  CA  CYS A  57      16.893  21.044  24.444  1.00 46.65           C  
ATOM    397  CB  CYS A  57      15.609  21.833  24.749  1.00 46.65           C  
ATOM    398  SG  CYS A  57      15.457  23.320  23.712  1.00 46.65           S  
ATOM    399  C   CYS A  57      17.011  19.955  25.466  1.00 46.65           C  
ATOM    400  O   CYS A  57      17.878  19.994  26.337  1.00 46.65           O  
ATOM    401  N   SER A  58      16.174  18.912  25.345  1.00103.73           N  
ATOM    402  CA  SER A  58      16.133  17.872  26.329  1.00103.73           C  
ATOM    403  CB  SER A  58      15.055  16.818  26.025  1.00103.73           C  
ATOM    404  OG  SER A  58      15.328  16.181  24.786  1.00103.73           O  
ATOM    405  C   SER A  58      17.463  17.181  26.429  1.00103.73           C  
ATOM    406  O   SER A  58      17.772  16.587  27.461  1.00103.73           O  
ATOM    407  N   LEU A  59      18.266  17.163  25.350  1.00 76.93           N  
ATOM    408  CA  LEU A  59      19.552  16.524  25.430  1.00 76.93           C  
ATOM    409  CB  LEU A  59      20.185  16.209  24.064  1.00 76.93           C  
ATOM    410  CG  LEU A  59      21.539  15.480  24.195  1.00 76.93           C  
ATOM    411  CD1 LEU A  59      21.377  14.138  24.928  1.00 76.93           C  
ATOM    412  CD2 LEU A  59      22.226  15.310  22.832  1.00 76.93           C  
ATOM    413  C   LEU A  59      20.527  17.361  26.207  1.00 76.93           C  
ATOM    414  O   LEU A  59      21.382  16.836  26.919  1.00 76.93           O  
ATOM    415  N   ILE A  60      20.459  18.695  26.051  1.00 45.24           N  
ATOM    416  CA  ILE A  60      21.383  19.567  26.723  1.00 45.24           C  
ATOM    417  CB  ILE A  60      21.186  21.011  26.366  1.00 45.24           C  
ATOM    418  CG1 ILE A  60      21.435  21.240  24.867  1.00 45.24           C  
ATOM    419  CG2 ILE A  60      22.094  21.849  27.281  1.00 45.24           C  
ATOM    420  CD1 ILE A  60      20.975  22.613  24.379  1.00 45.24           C  
ATOM    421  C   ILE A  60      21.145  19.449  28.196  1.00 45.24           C  
ATOM    422  O   ILE A  60      22.083  19.318  28.980  1.00 45.24           O  
ATOM    423  N   GLY A  61      19.860  19.506  28.596  1.00 40.24           N  
ATOM    424  CA  GLY A  61      19.428  19.387  29.961  1.00 40.24           C  
ATOM    425  C   GLY A  61      19.731  17.994  30.423  1.00 40.24           C  
ATOM    426  O   GLY A  61      20.036  17.761  31.591  1.00 40.24           O  
ATOM    427  N   GLY A  62      19.619  17.027  29.496  1.00 70.67           N  
ATOM    428  CA  GLY A  62      19.876  15.631  29.723  1.00 70.67           C  
ATOM    429  C   GLY A  62      21.312  15.455  30.117  1.00 70.67           C  
ATOM    430  O   GLY A  62      21.698  14.421  30.651  1.00 70.67           O  
ATOM    431  N   ALA A  63      22.151  16.425  29.732  1.00122.48           N  
ATOM    432  CA  ALA A  63      23.549  16.567  30.028  1.00122.48           C  
ATOM    433  CB  ALA A  63      24.259  17.682  29.248  1.00122.48           C  
ATOM    434  C   ALA A  63      23.748  16.836  31.483  1.00122.48           C  
ATOM    435  O   ALA A  63      24.867  17.150  31.883  1.00122.48           O  
ATOM    436  N   ALA A  64      22.647  16.977  32.250  1.00 65.81           N  
ATOM    437  CA  ALA A  64      22.756  17.210  33.666  1.00 65.81           C  
ATOM    438  CB  ALA A  64      21.385  17.328  34.353  1.00 65.81           C  
ATOM    439  C   ALA A  64      23.500  16.082  34.345  1.00 65.81           C  
ATOM    440  O   ALA A  64      24.422  16.344  35.115  1.00 65.81           O  
ATOM    441  N   SER A  65      23.171  14.810  34.024  1.00102.66           N  
ATOM    442  CA  SER A  65      23.691  13.621  34.654  1.00102.66           C  
ATOM    443  CB  SER A  65      23.036  12.347  34.084  1.00102.66           C  
ATOM    444  OG  SER A  65      23.551  11.182  34.707  1.00102.66           O  
ATOM    445  C   SER A  65      25.187  13.516  34.471  1.00102.66           C  
ATOM    446  O   SER A  65      25.796  14.316  33.764  1.00102.66           O  
ATOM    447  N   LEU A  66      25.807  12.506  35.138  1.00 58.73           N  
ATOM    448  CA  LEU A  66      27.234  12.302  35.179  1.00 58.73           C  
ATOM    449  CB  LEU A  66      27.653  11.123  36.073  1.00 58.73           C  
ATOM    450  CG  LEU A  66      27.292  11.312  37.558  1.00 58.73           C  
ATOM    451  CD1 LEU A  66      27.741  10.106  38.398  1.00 58.73           C  
ATOM    452  CD2 LEU A  66      27.832  12.645  38.097  1.00 58.73           C  
ATOM    453  C   LEU A  66      27.759  12.027  33.806  1.00 58.73           C  
ATOM    454  O   LEU A  66      27.196  11.231  33.060  1.00 58.73           O  
ATOM    455  N   ASP A  67      28.855  12.724  33.435  1.00 73.22           N  
ATOM    456  CA  ASP A  67      29.425  12.595  32.124  1.00 73.22           C  
ATOM    457  CB  ASP A  67      30.404  13.737  31.773  1.00 73.22           C  
ATOM    458  CG  ASP A  67      30.757  13.657  30.292  1.00 73.22           C  
ATOM    459  OD1 ASP A  67      30.236  12.746  29.595  1.00 73.22           O  
ATOM    460  OD2 ASP A  67      31.555  14.519  29.836  1.00 73.22           O1-
ATOM    461  C   ASP A  67      30.096  11.261  31.895  1.00 73.22           C  
ATOM    462  O   ASP A  67      29.729  10.586  30.934  1.00 73.22           O  
ATOM    463  N   PRO A  68      31.043  10.818  32.699  1.00112.34           N  
ATOM    464  CA  PRO A  68      31.695   9.564  32.398  1.00112.34           C  
ATOM    465  CD  PRO A  68      31.937  11.723  33.408  1.00112.34           C  
ATOM    466  CB  PRO A  68      32.987   9.546  33.211  1.00112.34           C  
ATOM    467  CG  PRO A  68      33.311  11.034  33.418  1.00112.34           C  
ATOM    468  C   PRO A  68      30.834   8.382  32.664  1.00112.34           C  
ATOM    469  O   PRO A  68      30.956   7.365  31.980  1.00112.34           O  
ATOM    470  N   GLY A  69      29.923   8.520  33.633  1.00 99.35           N  
ATOM    471  CA  GLY A  69      29.111   7.426  34.038  1.00 99.35           C  
ATOM    472  C   GLY A  69      28.031   7.399  33.059  1.00 99.35           C  
ATOM    473  O   GLY A  69      28.333   7.427  31.878  1.00 99.35           O  
ATOM    474  N   ALA A  70      26.787   7.611  33.505  1.00108.25           N  
ATOM    475  CA  ALA A  70      25.614   7.192  32.812  1.00108.25           C  
ATOM    476  CB  ALA A  70      24.365   7.861  33.399  1.00108.25           C  
ATOM    477  C   ALA A  70      25.680   7.413  31.328  1.00108.25           C  
ATOM    478  O   ALA A  70      25.327   6.489  30.612  1.00108.25           O  
ATOM    479  N   LEU A  71      26.168   8.537  30.775  1.00117.86           N  
ATOM    480  CA  LEU A  71      26.200   8.601  29.330  1.00117.86           C  
ATOM    481  CB  LEU A  71      26.818   9.903  28.781  1.00117.86           C  
ATOM    482  CG  LEU A  71      26.038  11.199  29.076  1.00117.86           C  
ATOM    483  CD1 LEU A  71      24.631  11.156  28.455  1.00117.86           C  
ATOM    484  CD2 LEU A  71      26.069  11.560  30.570  1.00117.86           C  
ATOM    485  C   LEU A  71      27.056   7.492  28.764  1.00117.86           C  
ATOM    486  O   LEU A  71      26.629   6.742  27.886  1.00117.86           O  
ATOM    487  N   GLY A  72      28.283   7.314  29.276  1.00 34.79           N  
ATOM    488  CA  GLY A  72      29.131   6.317  28.693  1.00 34.79           C  
ATOM    489  C   GLY A  72      28.517   4.961  28.842  1.00 34.79           C  
ATOM    490  O   GLY A  72      28.420   4.207  27.875  1.00 34.79           O  
ATOM    491  N   ARG A  73      28.077   4.611  30.064  1.00116.58           N  
ATOM    492  CA  ARG A  73      27.558   3.297  30.299  1.00116.58           C  
ATOM    493  CB  ARG A  73      27.275   3.027  31.786  1.00116.58           C  
ATOM    494  CG  ARG A  73      28.535   3.021  32.653  1.00116.58           C  
ATOM    495  CD  ARG A  73      28.260   2.717  34.126  1.00116.58           C  
ATOM    496  NE  ARG A  73      27.893   1.276  34.221  1.00116.58           N  
ATOM    497  CZ  ARG A  73      28.871   0.330  34.340  1.00116.58           C  
ATOM    498  NH1 ARG A  73      30.182   0.707  34.385  1.00116.58           N1+
ATOM    499  NH2 ARG A  73      28.537  -0.991  34.413  1.00116.58           N  
ATOM    500  C   ARG A  73      26.271   3.109  29.561  1.00116.58           C  
ATOM    501  O   ARG A  73      26.069   2.096  28.896  1.00116.58           O  
ATOM    502  N   LEU A  74      25.370   4.101  29.648  1.00151.82           N  
ATOM    503  CA  LEU A  74      24.067   3.951  29.082  1.00151.82           C  
ATOM    504  CB  LEU A  74      22.999   4.988  29.524  1.00151.82           C  
ATOM    505  CG  LEU A  74      22.687   6.170  28.582  1.00151.82           C  
ATOM    506  CD1 LEU A  74      21.609   7.076  29.201  1.00151.82           C  
ATOM    507  CD2 LEU A  74      23.930   6.970  28.198  1.00151.82           C  
ATOM    508  C   LEU A  74      24.169   3.885  27.597  1.00151.82           C  
ATOM    509  O   LEU A  74      23.458   3.106  26.966  1.00151.82           O  
ATOM    510  N   GLY A  75      25.067   4.680  26.985  1.00 36.74           N  
ATOM    511  CA  GLY A  75      25.160   4.612  25.559  1.00 36.74           C  
ATOM    512  C   GLY A  75      25.546   3.217  25.191  1.00 36.74           C  
ATOM    513  O   GLY A  75      24.882   2.574  24.382  1.00 36.74           O  
ATOM    514  N   ALA A  76      26.587   2.679  25.848  1.00 25.20           N  
ATOM    515  CA  ALA A  76      27.071   1.381  25.490  1.00 25.20           C  
ATOM    516  CB  ALA A  76      28.267   0.935  26.347  1.00 25.20           C  
ATOM    517  C   ALA A  76      25.975   0.393  25.700  1.00 25.20           C  
ATOM    518  O   ALA A  76      25.772  -0.501  24.881  1.00 25.20           O  
ATOM    519  N   TRP A  77      25.234   0.533  26.811  1.00 74.48           N  
ATOM    520  CA  TRP A  77      24.195  -0.404  27.111  1.00 74.48           C  
ATOM    521  CB  TRP A  77      23.572  -0.157  28.494  1.00 74.48           C  
ATOM    522  CG  TRP A  77      24.506  -0.547  29.615  1.00 74.48           C  
ATOM    523  CD2 TRP A  77      24.470   0.000  30.943  1.00 74.48           C  
ATOM    524  CD1 TRP A  77      25.534  -1.443  29.595  1.00 74.48           C  
ATOM    525  NE1 TRP A  77      26.137  -1.495  30.828  1.00 74.48           N  
ATOM    526  CE2 TRP A  77      25.494  -0.610  31.667  1.00 74.48           C  
ATOM    527  CE3 TRP A  77      23.653   0.935  31.510  1.00 74.48           C  
ATOM    528  CZ2 TRP A  77      25.718  -0.293  32.976  1.00 74.48           C  
ATOM    529  CZ3 TRP A  77      23.880   1.251  32.832  1.00 74.48           C  
ATOM    530  CH2 TRP A  77      24.892   0.648  33.550  1.00 74.48           C  
ATOM    531  C   TRP A  77      23.126  -0.335  26.066  1.00 74.48           C  
ATOM    532  O   TRP A  77      22.715  -1.361  25.527  1.00 74.48           O  
ATOM    533  N   ALA A  78      22.667   0.884  25.727  1.00 34.98           N  
ATOM    534  CA  ALA A  78      21.587   1.018  24.793  1.00 34.98           C  
ATOM    535  CB  ALA A  78      21.168   2.485  24.592  1.00 34.98           C  
ATOM    536  C   ALA A  78      21.996   0.475  23.461  1.00 34.98           C  
ATOM    537  O   ALA A  78      21.237  -0.257  22.826  1.00 34.98           O  
ATOM    538  N   LEU A  79      23.220   0.800  23.003  1.00 89.85           N  
ATOM    539  CA  LEU A  79      23.640   0.322  21.718  1.00 89.85           C  
ATOM    540  CB  LEU A  79      25.020   0.844  21.279  1.00 89.85           C  
ATOM    541  CG  LEU A  79      24.993   2.289  20.738  1.00 89.85           C  
ATOM    542  CD1 LEU A  79      24.463   3.291  21.773  1.00 89.85           C  
ATOM    543  CD2 LEU A  79      26.364   2.692  20.172  1.00 89.85           C  
ATOM    544  C   LEU A  79      23.678  -1.171  21.740  1.00 89.85           C  
ATOM    545  O   LEU A  79      23.172  -1.819  20.826  1.00 89.85           O  
ATOM    546  N   LEU A  80      24.235  -1.762  22.810  1.00 82.06           N  
ATOM    547  CA  LEU A  80      24.335  -3.189  22.870  1.00 82.06           C  
ATOM    548  CB  LEU A  80      25.031  -3.667  24.166  1.00 82.06           C  
ATOM    549  CG  LEU A  80      25.410  -5.165  24.235  1.00 82.06           C  
ATOM    550  CD1 LEU A  80      26.092  -5.485  25.574  1.00 82.06           C  
ATOM    551  CD2 LEU A  80      24.229  -6.108  23.954  1.00 82.06           C  
ATOM    552  C   LEU A  80      22.935  -3.708  22.855  1.00 82.06           C  
ATOM    553  O   LEU A  80      22.640  -4.709  22.205  1.00 82.06           O  
ATOM    554  N   PHE A  81      22.028  -3.022  23.571  1.00 56.85           N  
ATOM    555  CA  PHE A  81      20.672  -3.469  23.630  1.00 56.85           C  
ATOM    556  CB  PHE A  81      19.784  -2.573  24.513  1.00 56.85           C  
ATOM    557  CG  PHE A  81      18.366  -2.993  24.309  1.00 56.85           C  
ATOM    558  CD1 PHE A  81      17.860  -4.120  24.915  1.00 56.85           C  
ATOM    559  CD2 PHE A  81      17.535  -2.239  23.512  1.00 56.85           C  
ATOM    560  CE1 PHE A  81      16.549  -4.491  24.720  1.00 56.85           C  
ATOM    561  CE2 PHE A  81      16.224  -2.604  23.314  1.00 56.85           C  
ATOM    562  CZ  PHE A  81      15.729  -3.734  23.918  1.00 56.85           C  
ATOM    563  C   PHE A  81      20.081  -3.460  22.254  1.00 56.85           C  
ATOM    564  O   PHE A  81      19.491  -4.451  21.827  1.00 56.85           O  
ATOM    565  N   PHE A  82      20.272  -2.355  21.506  1.00129.22           N  
ATOM    566  CA  PHE A  82      19.615  -2.199  20.237  1.00129.22           C  
ATOM    567  CB  PHE A  82      19.848  -0.842  19.545  1.00129.22           C  
ATOM    568  CG  PHE A  82      19.204   0.232  20.352  1.00129.22           C  
ATOM    569  CD1 PHE A  82      17.849   0.212  20.575  1.00129.22           C  
ATOM    570  CD2 PHE A  82      19.949   1.234  20.924  1.00129.22           C  
ATOM    571  CE1 PHE A  82      17.237   1.190  21.322  1.00129.22           C  
ATOM    572  CE2 PHE A  82      19.345   2.218  21.672  1.00129.22           C  
ATOM    573  CZ  PHE A  82      17.986   2.201  21.870  1.00129.22           C  
ATOM    574  C   PHE A  82      20.020  -3.250  19.249  1.00129.22           C  
ATOM    575  O   PHE A  82      19.168  -3.783  18.539  1.00129.22           O  
ATOM    576  N   LEU A  83      21.324  -3.575  19.159  1.00 92.66           N  
ATOM    577  CA  LEU A  83      21.768  -4.511  18.162  1.00 92.66           C  
ATOM    578  CB  LEU A  83      23.294  -4.721  18.132  1.00 92.66           C  
ATOM    579  CG  LEU A  83      24.086  -3.571  17.475  1.00 92.66           C  
ATOM    580  CD1 LEU A  83      23.734  -3.450  15.983  1.00 92.66           C  
ATOM    581  CD2 LEU A  83      23.928  -2.244  18.228  1.00 92.66           C  
ATOM    582  C   LEU A  83      21.138  -5.856  18.355  1.00 92.66           C  
ATOM    583  O   LEU A  83      20.691  -6.474  17.390  1.00 92.66           O  
ATOM    584  N   VAL A  84      21.083  -6.351  19.602  1.00 34.34           N  
ATOM    585  CA  VAL A  84      20.564  -7.664  19.863  1.00 34.34           C  
ATOM    586  CB  VAL A  84      20.718  -8.072  21.299  1.00 34.34           C  
ATOM    587  CG1 VAL A  84      20.043  -9.440  21.494  1.00 34.34           C  
ATOM    588  CG2 VAL A  84      22.214  -8.057  21.657  1.00 34.34           C  
ATOM    589  C   VAL A  84      19.105  -7.717  19.544  1.00 34.34           C  
ATOM    590  O   VAL A  84      18.614  -8.716  19.022  1.00 34.34           O  
ATOM    591  N   THR A  85      18.374  -6.636  19.865  1.00121.28           N  
ATOM    592  CA  THR A  85      16.951  -6.602  19.702  1.00121.28           C  
ATOM    593  CB  THR A  85      16.396  -5.265  20.073  1.00121.28           C  
ATOM    594  OG1 THR A  85      16.957  -4.832  21.298  1.00121.28           O  
ATOM    595  CG2 THR A  85      14.884  -5.425  20.274  1.00121.28           C  
ATOM    596  C   THR A  85      16.657  -6.762  18.246  1.00121.28           C  
ATOM    597  O   THR A  85      15.764  -7.512  17.854  1.00121.28           O  
ATOM    598  N   THR A  86      17.401  -6.013  17.410  1.00116.33           N  
ATOM    599  CA  THR A  86      17.239  -6.041  15.986  1.00116.33           C  
ATOM    600  CB  THR A  86      18.053  -4.985  15.299  1.00116.33           C  
ATOM    601  OG1 THR A  86      19.438  -5.220  15.511  1.00116.33           O  
ATOM    602  CG2 THR A  86      17.658  -3.611  15.866  1.00116.33           C  
ATOM    603  C   THR A  86      17.669  -7.368  15.434  1.00116.33           C  
ATOM    604  O   THR A  86      16.969  -7.975  14.627  1.00116.33           O  
ATOM    605  N   LEU A  87      18.819  -7.880  15.904  1.00 96.19           N  
ATOM    606  CA  LEU A  87      19.401  -9.090  15.394  1.00 96.19           C  
ATOM    607  CB  LEU A  87      20.659  -9.478  16.201  1.00 96.19           C  
ATOM    608  CG  LEU A  87      21.506 -10.647  15.652  1.00 96.19           C  
ATOM    609  CD1 LEU A  87      20.721 -11.967  15.585  1.00 96.19           C  
ATOM    610  CD2 LEU A  87      22.195 -10.264  14.334  1.00 96.19           C  
ATOM    611  C   LEU A  87      18.388 -10.171  15.580  1.00 96.19           C  
ATOM    612  O   LEU A  87      18.264 -11.069  14.749  1.00 96.19           O  
ATOM    613  N   LEU A  88      17.670 -10.142  16.715  1.00107.35           N  
ATOM    614  CA  LEU A  88      16.665 -11.130  16.970  1.00107.35           C  
ATOM    615  CB  LEU A  88      16.130 -11.051  18.416  1.00107.35           C  
ATOM    616  CG  LEU A  88      15.071 -12.110  18.802  1.00107.35           C  
ATOM    617  CD1 LEU A  88      13.703 -11.856  18.148  1.00107.35           C  
ATOM    618  CD2 LEU A  88      15.599 -13.530  18.543  1.00107.35           C  
ATOM    619  C   LEU A  88      15.514 -10.938  16.024  1.00107.35           C  
ATOM    620  O   LEU A  88      15.038 -11.890  15.408  1.00107.35           O  
ATOM    621  N   ALA A  89      15.105  -9.674  15.810  1.00 48.10           N  
ATOM    622  CA  ALA A  89      13.886  -9.355  15.117  1.00 48.10           C  
ATOM    623  CB  ALA A  89      13.730  -7.839  14.918  1.00 48.10           C  
ATOM    624  C   ALA A  89      13.853  -9.992  13.762  1.00 48.10           C  
ATOM    625  O   ALA A  89      12.817 -10.499  13.334  1.00 48.10           O  
ATOM    626  N   SER A  90      14.981  -9.973  13.042  1.00 86.13           N  
ATOM    627  CA  SER A  90      15.063 -10.540  11.729  1.00 86.13           C  
ATOM    628  CB  SER A  90      16.462 -10.315  11.138  1.00 86.13           C  
ATOM    629  OG  SER A  90      16.699  -8.926  10.962  1.00 86.13           O  
ATOM    630  C   SER A  90      14.840 -12.023  11.809  1.00 86.13           C  
ATOM    631  O   SER A  90      14.045 -12.587  11.058  1.00 86.13           O  
ATOM    632  N   ALA A  91      15.513 -12.683  12.768  1.00 35.91           N  
ATOM    633  CA  ALA A  91      15.472 -14.112  12.906  1.00 35.91           C  
ATOM    634  CB  ALA A  91      16.309 -14.620  14.092  1.00 35.91           C  
ATOM    635  C   ALA A  91      14.056 -14.515  13.148  1.00 35.91           C  
ATOM    636  O   ALA A  91      13.615 -15.577  12.715  1.00 35.91           O  
ATOM    637  N   LEU A  92      13.314 -13.683  13.891  1.00 52.38           N  
ATOM    638  CA  LEU A  92      11.934 -13.957  14.151  1.00 52.38           C  
ATOM    639  CB  LEU A  92      11.333 -12.910  15.107  1.00 52.38           C  
ATOM    640  CG  LEU A  92       9.850 -13.123  15.448  1.00 52.38           C  
ATOM    641  CD1 LEU A  92       9.623 -14.509  16.073  1.00 52.38           C  
ATOM    642  CD2 LEU A  92       9.331 -11.990  16.347  1.00 52.38           C  
ATOM    643  C   LEU A  92      11.194 -13.915  12.841  1.00 52.38           C  
ATOM    644  O   LEU A  92      10.302 -14.727  12.596  1.00 52.38           O  
ATOM    645  N   GLY A  93      11.542 -12.941  11.975  1.00 45.09           N  
ATOM    646  CA  GLY A  93      10.952 -12.747  10.676  1.00 45.09           C  
ATOM    647  C   GLY A  93      11.310 -13.863   9.743  1.00 45.09           C  
ATOM    648  O   GLY A  93      10.541 -14.178   8.837  1.00 45.09           O  
ATOM    649  N   VAL A  94      12.530 -14.425   9.858  1.00105.61           N  
ATOM    650  CA  VAL A  94      12.885 -15.499   8.973  1.00105.61           C  
ATOM    651  CB  VAL A  94      14.324 -15.934   9.051  1.00105.61           C  
ATOM    652  CG1 VAL A  94      15.215 -14.717   8.749  1.00105.61           C  
ATOM    653  CG2 VAL A  94      14.601 -16.626  10.392  1.00105.61           C  
ATOM    654  C   VAL A  94      12.013 -16.673   9.301  1.00105.61           C  
ATOM    655  O   VAL A  94      11.506 -17.355   8.412  1.00105.61           O  
ATOM    656  N   GLY A  95      11.797 -16.915  10.608  1.00 26.78           N  
ATOM    657  CA  GLY A  95      11.025 -18.030  11.084  1.00 26.78           C  
ATOM    658  C   GLY A  95       9.610 -17.901  10.614  1.00 26.78           C  
ATOM    659  O   GLY A  95       8.947 -18.895  10.328  1.00 26.78           O  
ATOM    660  N   LEU A  96       9.104 -16.658  10.567  1.00 62.64           N  
ATOM    661  CA  LEU A  96       7.759 -16.348  10.168  1.00 62.64           C  
ATOM    662  CB  LEU A  96       7.534 -14.831  10.175  1.00 62.64           C  
ATOM    663  CG  LEU A  96       7.852 -14.137  11.507  1.00 62.64           C  
ATOM    664  CD1 LEU A  96       7.683 -12.617  11.364  1.00 62.64           C  
ATOM    665  CD2 LEU A  96       7.035 -14.730  12.666  1.00 62.64           C  
ATOM    666  C   LEU A  96       7.574 -16.750   8.735  1.00 62.64           C  
ATOM    667  O   LEU A  96       6.506 -17.208   8.333  1.00 62.64           O  
ATOM    668  N   ALA A  97       8.602 -16.469   7.916  1.00 78.42           N  
ATOM    669  CA  ALA A  97       8.672 -16.719   6.502  1.00 78.42           C  
ATOM    670  CB  ALA A  97       9.843 -15.986   5.825  1.00 78.42           C  
ATOM    671  C   ALA A  97       8.806 -18.173   6.202  1.00 78.42           C  
ATOM    672  O   ALA A  97       8.483 -18.613   5.100  1.00 78.42           O  
ATOM    673  N   LEU A  98       9.472 -18.922   7.097  1.00 55.30           N  
ATOM    674  CA  LEU A  98       9.532 -20.342   6.934  1.00 55.30           C  
ATOM    675  CB  LEU A  98      10.524 -21.011   7.901  1.00 55.30           C  
ATOM    676  CG  LEU A  98      11.985 -20.578   7.683  1.00 55.30           C  
ATOM    677  CD1 LEU A  98      12.929 -21.278   8.672  1.00 55.30           C  
ATOM    678  CD2 LEU A  98      12.411 -20.761   6.219  1.00 55.30           C  
ATOM    679  C   LEU A  98       8.168 -20.898   7.233  1.00 55.30           C  
ATOM    680  O   LEU A  98       7.670 -21.764   6.515  1.00 55.30           O  
ATOM    681  N   ALA A  99       7.535 -20.401   8.323  1.00 50.01           N  
ATOM    682  CA  ALA A  99       6.269 -20.919   8.776  1.00 50.01           C  
ATOM    683  CB  ALA A  99       5.813 -20.279  10.097  1.00 50.01           C  
ATOM    684  C   ALA A  99       5.189 -20.672   7.773  1.00 50.01           C  
ATOM    685  O   ALA A  99       4.533 -21.604   7.311  1.00 50.01           O  
ATOM    686  N   LEU A 100       4.991 -19.404   7.378  1.00121.20           N  
ATOM    687  CA  LEU A 100       4.043 -19.131   6.345  1.00121.20           C  
ATOM    688  CB  LEU A 100       3.311 -17.786   6.488  1.00121.20           C  
ATOM    689  CG  LEU A 100       2.400 -17.709   7.727  1.00121.20           C  
ATOM    690  CD1 LEU A 100       3.213 -17.817   9.027  1.00121.20           C  
ATOM    691  CD2 LEU A 100       1.509 -16.458   7.683  1.00121.20           C  
ATOM    692  C   LEU A 100       4.916 -19.035   5.156  1.00121.20           C  
ATOM    693  O   LEU A 100       5.978 -18.429   5.252  1.00121.20           O  
ATOM    694  N   GLN A 101       4.544 -19.656   4.023  1.00130.49           N  
ATOM    695  CA  GLN A 101       5.457 -19.578   2.924  1.00130.49           C  
ATOM    696  CB  GLN A 101       5.770 -20.953   2.309  1.00130.49           C  
ATOM    697  CG  GLN A 101       6.505 -21.890   3.271  1.00130.49           C  
ATOM    698  CD  GLN A 101       6.749 -23.211   2.557  1.00130.49           C  
ATOM    699  OE1 GLN A 101       6.071 -23.541   1.585  1.00130.49           O  
ATOM    700  NE2 GLN A 101       7.743 -23.995   3.054  1.00130.49           N  
ATOM    701  C   GLN A 101       4.835 -18.740   1.857  1.00130.49           C  
ATOM    702  O   GLN A 101       4.041 -19.232   1.057  1.00130.49           O  
ATOM    703  N   PRO A 102       5.159 -17.474   1.839  1.00122.65           N  
ATOM    704  CA  PRO A 102       4.625 -16.623   0.815  1.00122.65           C  
ATOM    705  CD  PRO A 102       5.399 -16.742   3.069  1.00122.65           C  
ATOM    706  CB  PRO A 102       4.567 -15.211   1.402  1.00122.65           C  
ATOM    707  CG  PRO A 102       5.484 -15.273   2.635  1.00122.65           C  
ATOM    708  C   PRO A 102       5.421 -16.719  -0.447  1.00122.65           C  
ATOM    709  O   PRO A 102       6.622 -16.472  -0.382  1.00122.65           O  
ATOM    710  N   GLY A 103       4.773 -16.901  -1.619  1.00 75.37           N  
ATOM    711  CA  GLY A 103       5.542 -17.026  -2.828  1.00 75.37           C  
ATOM    712  C   GLY A 103       5.339 -18.345  -3.521  1.00 75.37           C  
ATOM    713  O   GLY A 103       6.167 -18.742  -4.335  1.00 75.37           O  
ATOM    714  N   ALA A 104       4.280 -19.111  -3.209  1.00 54.24           N  
ATOM    715  CA  ALA A 104       4.126 -20.326  -3.963  1.00 54.24           C  
ATOM    716  CB  ALA A 104       2.972 -21.202  -3.450  1.00 54.24           C  
ATOM    717  C   ALA A 104       3.834 -20.006  -5.402  1.00 54.24           C  
ATOM    718  O   ALA A 104       4.516 -20.496  -6.301  1.00 54.24           O  
ATOM    719  N   ALA A 105       2.839 -19.129  -5.656  1.00 43.33           N  
ATOM    720  CA  ALA A 105       2.445 -18.827  -7.004  1.00 43.33           C  
ATOM    721  CB  ALA A 105       1.043 -18.203  -7.112  1.00 43.33           C  
ATOM    722  C   ALA A 105       3.413 -17.853  -7.581  1.00 43.33           C  
ATOM    723  O   ALA A 105       4.012 -17.059  -6.861  1.00 43.33           O  
ATOM    724  N   SER A 106       3.601 -17.903  -8.915  1.00 55.77           N  
ATOM    725  CA  SER A 106       4.488 -16.979  -9.557  1.00 55.77           C  
ATOM    726  CB  SER A 106       5.319 -17.611 -10.686  1.00 55.77           C  
ATOM    727  OG  SER A 106       6.166 -16.631 -11.269  1.00 55.77           O  
ATOM    728  C   SER A 106       3.598 -15.913 -10.191  1.00 55.77           C  
ATOM    729  O   SER A 106       4.148 -14.985 -10.842  1.00 55.77           O  
ATOM    730  OXT SER A 106       2.353 -16.018 -10.038  1.00 55.77           O1-
ATOM    731  N   ASP B 107      26.103   4.264   0.994  1.00 86.44           N  
ATOM    732  CA  ASP B 107      27.479   4.673   0.635  1.00 86.44           C  
ATOM    733  CB  ASP B 107      27.621   6.207   0.659  1.00 86.44           C  
ATOM    734  CG  ASP B 107      27.387   6.708   2.079  1.00 86.44           C  
ATOM    735  OD1 ASP B 107      26.316   6.383   2.658  1.00 86.44           O  
ATOM    736  OD2 ASP B 107      28.274   7.435   2.599  1.00 86.44           O1-
ATOM    737  C   ASP B 107      28.483   4.083   1.568  1.00 86.44           C  
ATOM    738  O   ASP B 107      28.212   3.083   2.232  1.00 86.44           O  
ATOM    739  N   SER B 108      29.687   4.683   1.635  1.00106.12           N  
ATOM    740  CA  SER B 108      30.673   4.135   2.516  1.00106.12           C  
ATOM    741  CB  SER B 108      32.084   4.723   2.343  1.00106.12           C  
ATOM    742  OG  SER B 108      32.104   6.079   2.760  1.00106.12           O  
ATOM    743  C   SER B 108      30.211   4.439   3.898  1.00106.12           C  
ATOM    744  O   SER B 108      29.491   5.409   4.117  1.00106.12           O  
ATOM    745  N   PHE B 109      30.595   3.587   4.863  1.00 46.78           N  
ATOM    746  CA  PHE B 109      30.202   3.738   6.232  1.00 46.78           C  
ATOM    747  CB  PHE B 109      30.647   2.547   7.098  1.00 46.78           C  
ATOM    748  CG  PHE B 109      30.198   2.793   8.497  1.00 46.78           C  
ATOM    749  CD1 PHE B 109      28.911   2.481   8.875  1.00 46.78           C  
ATOM    750  CD2 PHE B 109      31.056   3.326   9.429  1.00 46.78           C  
ATOM    751  CE1 PHE B 109      28.485   2.702  10.163  1.00 46.78           C  
ATOM    752  CE2 PHE B 109      30.636   3.549  10.720  1.00 46.78           C  
ATOM    753  CZ  PHE B 109      29.349   3.238  11.088  1.00 46.78           C  
ATOM    754  C   PHE B 109      30.843   4.970   6.782  1.00 46.78           C  
ATOM    755  O   PHE B 109      30.218   5.739   7.511  1.00 46.78           O  
ATOM    756  N   LEU B 110      32.117   5.193   6.419  1.00134.51           N  
ATOM    757  CA  LEU B 110      32.885   6.282   6.946  1.00134.51           C  
ATOM    758  CB  LEU B 110      34.325   6.309   6.409  1.00134.51           C  
ATOM    759  CG  LEU B 110      35.152   5.076   6.820  1.00134.51           C  
ATOM    760  CD1 LEU B 110      36.593   5.167   6.292  1.00134.51           C  
ATOM    761  CD2 LEU B 110      35.085   4.838   8.337  1.00134.51           C  
ATOM    762  C   LEU B 110      32.234   7.570   6.567  1.00134.51           C  
ATOM    763  O   LEU B 110      32.189   8.506   7.362  1.00134.51           O  
ATOM    764  N   ASP B 111      31.684   7.646   5.345  1.00 45.58           N  
ATOM    765  CA  ASP B 111      31.101   8.877   4.906  1.00 45.58           C  
ATOM    766  CB  ASP B 111      30.500   8.807   3.493  1.00 45.58           C  
ATOM    767  CG  ASP B 111      31.651   8.811   2.498  1.00 45.58           C  
ATOM    768  OD1 ASP B 111      32.813   9.009   2.944  1.00 45.58           O  
ATOM    769  OD2 ASP B 111      31.386   8.610   1.283  1.00 45.58           O1-
ATOM    770  C   ASP B 111      30.007   9.247   5.846  1.00 45.58           C  
ATOM    771  O   ASP B 111      29.771  10.431   6.059  1.00 45.58           O  
ATOM    772  N   LEU B 112      29.272   8.255   6.384  1.00 89.86           N  
ATOM    773  CA  LEU B 112      28.213   8.520   7.318  1.00 89.86           C  
ATOM    774  CB  LEU B 112      27.344   7.291   7.636  1.00 89.86           C  
ATOM    775  CG  LEU B 112      26.417   6.860   6.485  1.00 89.86           C  
ATOM    776  CD1 LEU B 112      27.216   6.430   5.251  1.00 89.86           C  
ATOM    777  CD2 LEU B 112      25.413   5.791   6.947  1.00 89.86           C  
ATOM    778  C   LEU B 112      28.740   9.019   8.630  1.00 89.86           C  
ATOM    779  O   LEU B 112      28.181   9.947   9.211  1.00 89.86           O  
ATOM    780  N   ALA B 113      29.839   8.420   9.129  1.00 33.47           N  
ATOM    781  CA  ALA B 113      30.342   8.742  10.436  1.00 33.47           C  
ATOM    782  CB  ALA B 113      31.592   7.927  10.809  1.00 33.47           C  
ATOM    783  C   ALA B 113      30.720  10.188  10.491  1.00 33.47           C  
ATOM    784  O   ALA B 113      30.446  10.873  11.475  1.00 33.47           O  
ATOM    785  N   ARG B 114      31.341  10.697   9.414  1.00163.63           N  
ATOM    786  CA  ARG B 114      31.788  12.058   9.360  1.00163.63           C  
ATOM    787  CB  ARG B 114      32.441  12.405   8.010  1.00163.63           C  
ATOM    788  CG  ARG B 114      32.936  13.849   7.910  1.00163.63           C  
ATOM    789  CD  ARG B 114      34.151  14.146   8.787  1.00163.63           C  
ATOM    790  NE  ARG B 114      33.723  14.014  10.208  1.00163.63           N  
ATOM    791  CZ  ARG B 114      34.661  13.882  11.190  1.00163.63           C  
ATOM    792  NH1 ARG B 114      35.987  13.862  10.866  1.00163.63           N1+
ATOM    793  NH2 ARG B 114      34.274  13.768  12.493  1.00163.63           N  
ATOM    794  C   ARG B 114      30.591  12.941   9.515  1.00163.63           C  
ATOM    795  O   ARG B 114      30.669  14.016  10.105  1.00163.63           O  
ATOM    796  N   ASN B 115      29.450  12.483   8.981  1.00 59.30           N  
ATOM    797  CA  ASN B 115      28.211  13.203   8.948  1.00 59.30           C  
ATOM    798  CB  ASN B 115      27.112  12.445   8.188  1.00 59.30           C  
ATOM    799  CG  ASN B 115      27.583  12.287   6.751  1.00 59.30           C  
ATOM    800  OD1 ASN B 115      28.687  12.703   6.402  1.00 59.30           O  
ATOM    801  ND2 ASN B 115      26.725  11.674   5.892  1.00 59.30           N  
ATOM    802  C   ASN B 115      27.704  13.445  10.338  1.00 59.30           C  
ATOM    803  O   ASN B 115      26.995  14.421  10.573  1.00 59.30           O  
ATOM    804  N   ILE B 116      28.035  12.553  11.289  1.00103.46           N  
ATOM    805  CA  ILE B 116      27.533  12.617  12.633  1.00103.46           C  
ATOM    806  CB  ILE B 116      28.140  11.528  13.471  1.00103.46           C  
ATOM    807  CG1 ILE B 116      27.910  10.156  12.817  1.00103.46           C  
ATOM    808  CG2 ILE B 116      27.556  11.625  14.884  1.00103.46           C  
ATOM    809  CD1 ILE B 116      26.438   9.811  12.617  1.00103.46           C  
ATOM    810  C   ILE B 116      27.941  13.922  13.239  1.00103.46           C  
ATOM    811  O   ILE B 116      27.118  14.612  13.840  1.00103.46           O  
ATOM    812  N   PHE B 117      29.221  14.314  13.092  1.00 53.39           N  
ATOM    813  CA  PHE B 117      29.608  15.570  13.659  1.00 53.39           C  
ATOM    814  CB  PHE B 117      31.119  15.715  13.906  1.00 53.39           C  
ATOM    815  CG  PHE B 117      31.331  17.034  14.566  1.00 53.39           C  
ATOM    816  CD1 PHE B 117      31.090  17.182  15.913  1.00 53.39           C  
ATOM    817  CD2 PHE B 117      31.777  18.119  13.847  1.00 53.39           C  
ATOM    818  CE1 PHE B 117      31.283  18.394  16.533  1.00 53.39           C  
ATOM    819  CE2 PHE B 117      31.972  19.334  14.463  1.00 53.39           C  
ATOM    820  CZ  PHE B 117      31.725  19.474  15.807  1.00 53.39           C  
ATOM    821  C   PHE B 117      29.197  16.616  12.678  1.00 53.39           C  
ATOM    822  O   PHE B 117      29.555  16.565  11.502  1.00 53.39           O  
ATOM    823  N   PRO B 118      28.428  17.561  13.142  1.00 80.41           N  
ATOM    824  CA  PRO B 118      27.932  18.584  12.266  1.00 80.41           C  
ATOM    825  CD  PRO B 118      27.567  17.361  14.294  1.00 80.41           C  
ATOM    826  CB  PRO B 118      26.686  19.161  12.945  1.00 80.41           C  
ATOM    827  CG  PRO B 118      26.775  18.672  14.401  1.00 80.41           C  
ATOM    828  C   PRO B 118      28.965  19.611  11.949  1.00 80.41           C  
ATOM    829  O   PRO B 118      29.882  19.805  12.746  1.00 80.41           O  
ATOM    830  N   SER B 119      28.865  20.233  10.757  1.00 82.53           N  
ATOM    831  CA  SER B 119      29.745  21.306  10.405  1.00 82.53           C  
ATOM    832  CB  SER B 119      29.599  21.731   8.936  1.00 82.53           C  
ATOM    833  OG  SER B 119      29.960  20.654   8.085  1.00 82.53           O  
ATOM    834  C   SER B 119      29.361  22.470  11.256  1.00 82.53           C  
ATOM    835  O   SER B 119      30.178  23.014  11.996  1.00 82.53           O  
ATOM    836  N   ASN B 120      28.076  22.877  11.167  1.00103.01           N  
ATOM    837  CA  ASN B 120      27.602  23.950  11.987  1.00103.01           C  
ATOM    838  CB  ASN B 120      27.415  25.291  11.256  1.00103.01           C  
ATOM    839  CG  ASN B 120      26.249  25.182  10.295  1.00103.01           C  
ATOM    840  OD1 ASN B 120      25.244  25.870  10.464  1.00103.01           O  
ATOM    841  ND2 ASN B 120      26.378  24.308   9.261  1.00103.01           N  
ATOM    842  C   ASN B 120      26.285  23.514  12.544  1.00103.01           C  
ATOM    843  O   ASN B 120      25.423  23.002  11.830  1.00103.01           O  
ATOM    844  N   LEU B 121      26.107  23.739  13.857  1.00136.46           N  
ATOM    845  CA  LEU B 121      24.972  23.285  14.604  1.00136.46           C  
ATOM    846  CB  LEU B 121      25.085  23.602  16.105  1.00136.46           C  
ATOM    847  CG  LEU B 121      23.874  23.121  16.926  1.00136.46           C  
ATOM    848  CD1 LEU B 121      23.771  21.588  16.933  1.00136.46           C  
ATOM    849  CD2 LEU B 121      23.878  23.727  18.338  1.00136.46           C  
ATOM    850  C   LEU B 121      23.716  23.926  14.120  1.00136.46           C  
ATOM    851  O   LEU B 121      22.660  23.296  14.132  1.00136.46           O  
ATOM    852  N   VAL B 122      23.784  25.209  13.723  1.00 25.21           N  
ATOM    853  CA  VAL B 122      22.604  25.902  13.296  1.00 25.21           C  
ATOM    854  CB  VAL B 122      22.872  27.332  12.931  1.00 25.21           C  
ATOM    855  CG1 VAL B 122      21.578  27.947  12.371  1.00 25.21           C  
ATOM    856  CG2 VAL B 122      23.421  28.058  14.170  1.00 25.21           C  
ATOM    857  C   VAL B 122      22.048  25.229  12.082  1.00 25.21           C  
ATOM    858  O   VAL B 122      20.839  25.031  11.978  1.00 25.21           O  
ATOM    859  N   SER B 123      22.921  24.861  11.125  1.00 72.22           N  
ATOM    860  CA  SER B 123      22.447  24.247   9.919  1.00 72.22           C  
ATOM    861  CB  SER B 123      23.553  23.972   8.884  1.00 72.22           C  
ATOM    862  OG  SER B 123      24.004  25.191   8.310  1.00 72.22           O  
ATOM    863  C   SER B 123      21.813  22.938  10.256  1.00 72.22           C  
ATOM    864  O   SER B 123      20.732  22.617   9.766  1.00 72.22           O  
ATOM    865  N   ALA B 124      22.455  22.164  11.146  1.00 28.27           N  
ATOM    866  CA  ALA B 124      21.959  20.864  11.480  1.00 28.27           C  
ATOM    867  CB  ALA B 124      22.822  20.148  12.532  1.00 28.27           C  
ATOM    868  C   ALA B 124      20.589  21.017  12.054  1.00 28.27           C  
ATOM    869  O   ALA B 124      19.705  20.201  11.796  1.00 28.27           O  
ATOM    870  N   ALA B 125      20.391  22.054  12.885  1.00 34.12           N  
ATOM    871  CA  ALA B 125      19.114  22.287  13.492  1.00 34.12           C  
ATOM    872  CB  ALA B 125      19.148  23.438  14.512  1.00 34.12           C  
ATOM    873  C   ALA B 125      18.099  22.651  12.450  1.00 34.12           C  
ATOM    874  O   ALA B 125      16.989  22.119  12.443  1.00 34.12           O  
ATOM    875  N   PHE B 126      18.473  23.558  11.524  1.00 82.10           N  
ATOM    876  CA  PHE B 126      17.565  24.066  10.532  1.00 82.10           C  
ATOM    877  CB  PHE B 126      18.209  25.140   9.637  1.00 82.10           C  
ATOM    878  CG  PHE B 126      17.186  25.591   8.652  1.00 82.10           C  
ATOM    879  CD1 PHE B 126      16.255  26.546   8.994  1.00 82.10           C  
ATOM    880  CD2 PHE B 126      17.160  25.062   7.382  1.00 82.10           C  
ATOM    881  CE1 PHE B 126      15.312  26.962   8.083  1.00 82.10           C  
ATOM    882  CE2 PHE B 126      16.220  25.473   6.468  1.00 82.10           C  
ATOM    883  CZ  PHE B 126      15.293  26.426   6.818  1.00 82.10           C  
ATOM    884  C   PHE B 126      17.132  22.952   9.643  1.00 82.10           C  
ATOM    885  O   PHE B 126      15.950  22.820   9.332  1.00 82.10           O  
ATOM    886  N   ARG B 127      18.095  22.131   9.194  1.00145.41           N  
ATOM    887  CA  ARG B 127      17.761  21.027   8.351  1.00145.41           C  
ATOM    888  CB  ARG B 127      17.981  21.304   6.856  1.00145.41           C  
ATOM    889  CG  ARG B 127      17.576  20.135   5.957  1.00145.41           C  
ATOM    890  CD  ARG B 127      16.068  19.877   5.939  1.00145.41           C  
ATOM    891  NE  ARG B 127      15.425  21.031   5.249  1.00145.41           N  
ATOM    892  CZ  ARG B 127      14.073  21.049   5.059  1.00145.41           C  
ATOM    893  NH1 ARG B 127      13.306  20.010   5.500  1.00145.41           N1+
ATOM    894  NH2 ARG B 127      13.488  22.109   4.429  1.00145.41           N  
ATOM    895  C   ARG B 127      18.722  19.915   8.745  1.00145.41           C  
ATOM    896  O   ARG B 127      18.379  18.720   8.540  1.00145.41           O  
ATOM    897  OXT ARG B 127      19.822  20.250   9.260  1.00145.41           O1-
ATOM    898  N   MET C 128      16.111  19.225   9.917  1.00 85.09           N  
ATOM    899  CA  MET C 128      16.111  17.901  10.571  1.00 85.09           C  
ATOM    900  CB  MET C 128      15.710  16.803   9.572  1.00 85.09           C  
ATOM    901  CG  MET C 128      14.248  16.884   9.131  1.00 85.09           C  
ATOM    902  SD  MET C 128      13.859  18.293   8.051  1.00 85.09           S  
ATOM    903  CE  MET C 128      12.083  17.926   7.953  1.00 85.09           C  
ATOM    904  C   MET C 128      17.457  17.563  11.126  1.00 85.09           C  
ATOM    905  O   MET C 128      18.011  18.310  11.930  1.00 85.09           O  
ATOM    906  N   ASN C 129      18.021  16.425  10.672  1.00 75.92           N  
ATOM    907  CA  ASN C 129      19.316  15.961  11.090  1.00 75.92           C  
ATOM    908  CB  ASN C 129      20.472  16.855  10.608  1.00 75.92           C  
ATOM    909  CG  ASN C 129      20.603  16.679   9.102  1.00 75.92           C  
ATOM    910  OD1 ASN C 129      20.678  17.652   8.353  1.00 75.92           O  
ATOM    911  ND2 ASN C 129      20.635  15.400   8.642  1.00 75.92           N  
ATOM    912  C   ASN C 129      19.416  15.818  12.578  1.00 75.92           C  
ATOM    913  O   ASN C 129      20.266  16.434  13.221  1.00 75.92           O  
ATOM    914  N   ILE C 130      18.563  14.950  13.155  1.00107.42           N  
ATOM    915  CA  ILE C 130      18.542  14.700  14.567  1.00107.42           C  
ATOM    916  CB  ILE C 130      17.507  13.683  14.954  1.00107.42           C  
ATOM    917  CG1 ILE C 130      17.824  12.320  14.317  1.00107.42           C  
ATOM    918  CG2 ILE C 130      16.125  14.240  14.570  1.00107.42           C  
ATOM    919  CD1 ILE C 130      16.995  11.173  14.892  1.00107.42           C  
ATOM    920  C   ILE C 130      19.878  14.166  15.000  1.00107.42           C  
ATOM    921  O   ILE C 130      20.401  14.560  16.040  1.00107.42           O  
ATOM    922  N   LEU C 131      20.485  13.271  14.200  1.00 74.94           N  
ATOM    923  CA  LEU C 131      21.664  12.572  14.632  1.00 74.94           C  
ATOM    924  CB  LEU C 131      22.076  11.509  13.600  1.00 74.94           C  
ATOM    925  CG  LEU C 131      23.078  10.476  14.131  1.00 74.94           C  
ATOM    926  CD1 LEU C 131      22.476   9.707  15.320  1.00 74.94           C  
ATOM    927  CD2 LEU C 131      23.531   9.527  13.011  1.00 74.94           C  
ATOM    928  C   LEU C 131      22.820  13.501  14.898  1.00 74.94           C  
ATOM    929  O   LEU C 131      23.471  13.397  15.935  1.00 74.94           O  
ATOM    930  N   GLY C 132      23.124  14.443  13.988  1.00 29.55           N  
ATOM    931  CA  GLY C 132      24.229  15.331  14.232  1.00 29.55           C  
ATOM    932  C   GLY C 132      23.890  16.180  15.411  1.00 29.55           C  
ATOM    933  O   GLY C 132      24.752  16.521  16.222  1.00 29.55           O  
ATOM    934  N   LEU C 133      22.604  16.560  15.515  1.00 98.90           N  
ATOM    935  CA  LEU C 133      22.165  17.427  16.564  1.00 98.90           C  
ATOM    936  CB  LEU C 133      20.653  17.730  16.464  1.00 98.90           C  
ATOM    937  CG  LEU C 133      20.099  18.845  17.385  1.00 98.90           C  
ATOM    938  CD1 LEU C 133      18.590  19.021  17.162  1.00 98.90           C  
ATOM    939  CD2 LEU C 133      20.433  18.641  18.871  1.00 98.90           C  
ATOM    940  C   LEU C 133      22.439  16.748  17.870  1.00 98.90           C  
ATOM    941  O   LEU C 133      23.031  17.360  18.757  1.00 98.90           O  
ATOM    942  N   VAL C 134      22.078  15.454  18.005  1.00108.50           N  
ATOM    943  CA  VAL C 134      22.246  14.790  19.269  1.00108.50           C  
ATOM    944  CB  VAL C 134      21.812  13.348  19.284  1.00108.50           C  
ATOM    945  CG1 VAL C 134      20.329  13.287  18.883  1.00108.50           C  
ATOM    946  CG2 VAL C 134      22.749  12.496  18.415  1.00108.50           C  
ATOM    947  C   VAL C 134      23.692  14.852  19.637  1.00108.50           C  
ATOM    948  O   VAL C 134      24.039  15.149  20.778  1.00108.50           O  
ATOM    949  N   VAL C 135      24.587  14.626  18.664  1.00 34.19           N  
ATOM    950  CA  VAL C 135      25.981  14.614  18.984  1.00 34.19           C  
ATOM    951  CB  VAL C 135      26.833  14.355  17.785  1.00 34.19           C  
ATOM    952  CG1 VAL C 135      28.313  14.432  18.196  1.00 34.19           C  
ATOM    953  CG2 VAL C 135      26.406  12.996  17.215  1.00 34.19           C  
ATOM    954  C   VAL C 135      26.364  15.945  19.551  1.00 34.19           C  
ATOM    955  O   VAL C 135      27.067  16.015  20.556  1.00 34.19           O  
ATOM    956  N   PHE C 136      25.916  17.043  18.918  1.00 49.48           N  
ATOM    957  CA  PHE C 136      26.268  18.359  19.374  1.00 49.48           C  
ATOM    958  CB  PHE C 136      25.853  19.462  18.386  1.00 49.48           C  
ATOM    959  CG  PHE C 136      26.332  20.753  18.953  1.00 49.48           C  
ATOM    960  CD1 PHE C 136      27.622  21.175  18.728  1.00 49.48           C  
ATOM    961  CD2 PHE C 136      25.495  21.540  19.709  1.00 49.48           C  
ATOM    962  CE1 PHE C 136      28.072  22.365  19.249  1.00 49.48           C  
ATOM    963  CE2 PHE C 136      25.941  22.731  20.233  1.00 49.48           C  
ATOM    964  CZ  PHE C 136      27.230  23.146  20.004  1.00 49.48           C  
ATOM    965  C   PHE C 136      25.606  18.668  20.686  1.00 49.48           C  
ATOM    966  O   PHE C 136      26.228  19.224  21.590  1.00 49.48           O  
ATOM    967  N   ALA C 137      24.323  18.294  20.839  1.00 40.67           N  
ATOM    968  CA  ALA C 137      23.573  18.670  22.006  1.00 40.67           C  
ATOM    969  CB  ALA C 137      22.129  18.138  21.984  1.00 40.67           C  
ATOM    970  C   ALA C 137      24.245  18.122  23.221  1.00 40.67           C  
ATOM    971  O   ALA C 137      24.312  18.791  24.252  1.00 40.67           O  
ATOM    972  N   ILE C 138      24.744  16.878  23.132  1.00105.84           N  
ATOM    973  CA  ILE C 138      25.417  16.266  24.235  1.00105.84           C  
ATOM    974  CB  ILE C 138      25.703  14.809  23.978  1.00105.84           C  
ATOM    975  CG1 ILE C 138      25.972  14.069  25.294  1.00105.84           C  
ATOM    976  CG2 ILE C 138      26.831  14.681  22.942  1.00105.84           C  
ATOM    977  CD1 ILE C 138      25.880  12.550  25.143  1.00105.84           C  
ATOM    978  C   ILE C 138      26.685  17.018  24.537  1.00105.84           C  
ATOM    979  O   ILE C 138      26.946  17.355  25.690  1.00105.84           O  
ATOM    980  N   VAL C 139      27.489  17.364  23.511  1.00 98.73           N  
ATOM    981  CA  VAL C 139      28.743  18.007  23.794  1.00 98.73           C  
ATOM    982  CB  VAL C 139      29.604  18.268  22.586  1.00 98.73           C  
ATOM    983  CG1 VAL C 139      29.880  16.928  21.885  1.00 98.73           C  
ATOM    984  CG2 VAL C 139      28.957  19.342  21.701  1.00 98.73           C  
ATOM    985  C   VAL C 139      28.468  19.316  24.465  1.00 98.73           C  
ATOM    986  O   VAL C 139      29.197  19.727  25.365  1.00 98.73           O  
ATOM    987  N   PHE C 140      27.410  20.021  24.028  1.00 45.34           N  
ATOM    988  CA  PHE C 140      27.078  21.297  24.596  1.00 45.34           C  
ATOM    989  CB  PHE C 140      25.894  21.952  23.865  1.00 45.34           C  
ATOM    990  CG  PHE C 140      25.738  23.348  24.358  1.00 45.34           C  
ATOM    991  CD1 PHE C 140      26.486  24.362  23.806  1.00 45.34           C  
ATOM    992  CD2 PHE C 140      24.845  23.648  25.361  1.00 45.34           C  
ATOM    993  CE1 PHE C 140      26.351  25.657  24.248  1.00 45.34           C  
ATOM    994  CE2 PHE C 140      24.705  24.942  25.807  1.00 45.34           C  
ATOM    995  CZ  PHE C 140      25.458  25.948  25.251  1.00 45.34           C  
ATOM    996  C   PHE C 140      26.679  21.112  26.031  1.00 45.34           C  
ATOM    997  O   PHE C 140      27.163  21.819  26.914  1.00 45.34           O  
ATOM    998  N   GLY C 141      25.810  20.118  26.302  1.00 39.21           N  
ATOM    999  CA  GLY C 141      25.281  19.912  27.616  1.00 39.21           C  
ATOM   1000  C   GLY C 141      26.389  19.612  28.579  1.00 39.21           C  
ATOM   1001  O   GLY C 141      26.306  19.997  29.744  1.00 39.21           O  
ATOM   1002  N   VAL C 142      27.413  18.847  28.147  1.00 93.83           N  
ATOM   1003  CA  VAL C 142      28.520  18.514  29.006  1.00 93.83           C  
ATOM   1004  CB  VAL C 142      29.413  17.437  28.458  1.00 93.83           C  
ATOM   1005  CG1 VAL C 142      30.167  17.969  27.230  1.00 93.83           C  
ATOM   1006  CG2 VAL C 142      30.341  16.971  29.592  1.00 93.83           C  
ATOM   1007  C   VAL C 142      29.368  19.718  29.288  1.00 93.83           C  
ATOM   1008  O   VAL C 142      29.796  19.940  30.420  1.00 93.83           O  
ATOM   1009  N   ALA C 143      29.623  20.547  28.261  1.00 29.79           N  
ATOM   1010  CA  ALA C 143      30.472  21.688  28.440  1.00 29.79           C  
ATOM   1011  CB  ALA C 143      30.614  22.534  27.164  1.00 29.79           C  
ATOM   1012  C   ALA C 143      29.834  22.546  29.479  1.00 29.79           C  
ATOM   1013  O   ALA C 143      30.512  23.132  30.321  1.00 29.79           O  
ATOM   1014  N   LEU C 144      28.494  22.619  29.445  1.00 48.00           N  
ATOM   1015  CA  LEU C 144      27.755  23.452  30.346  1.00 48.00           C  
ATOM   1016  CB  LEU C 144      26.240  23.402  30.090  1.00 48.00           C  
ATOM   1017  CG  LEU C 144      25.822  23.979  28.726  1.00 48.00           C  
ATOM   1018  CD1 LEU C 144      24.299  23.898  28.536  1.00 48.00           C  
ATOM   1019  CD2 LEU C 144      26.370  25.400  28.527  1.00 48.00           C  
ATOM   1020  C   LEU C 144      27.974  23.005  31.759  1.00 48.00           C  
ATOM   1021  O   LEU C 144      28.175  23.834  32.644  1.00 48.00           O  
ATOM   1022  N   ARG C 145      27.984  21.682  32.013  1.00101.49           N  
ATOM   1023  CA  ARG C 145      28.090  21.220  33.368  1.00101.49           C  
ATOM   1024  CB  ARG C 145      28.157  19.688  33.494  1.00101.49           C  
ATOM   1025  CG  ARG C 145      28.309  19.233  34.948  1.00101.49           C  
ATOM   1026  CD  ARG C 145      28.580  17.737  35.123  1.00101.49           C  
ATOM   1027  NE  ARG C 145      28.818  17.506  36.577  1.00101.49           N  
ATOM   1028  CZ  ARG C 145      29.063  16.248  37.046  1.00101.49           C  
ATOM   1029  NH1 ARG C 145      29.077  15.187  36.188  1.00101.49           N1+
ATOM   1030  NH2 ARG C 145      29.297  16.052  38.376  1.00101.49           N  
ATOM   1031  C   ARG C 145      29.347  21.747  33.981  1.00101.49           C  
ATOM   1032  O   ARG C 145      29.351  22.184  35.130  1.00101.49           O  
ATOM   1033  N   LYS C 146      30.451  21.744  33.221  1.00202.13           N  
ATOM   1034  CA  LYS C 146      31.703  22.150  33.786  1.00202.13           C  
ATOM   1035  CB  LYS C 146      32.899  21.957  32.828  1.00202.13           C  
ATOM   1036  CG  LYS C 146      32.934  22.882  31.606  1.00202.13           C  
ATOM   1037  CD  LYS C 146      33.334  24.328  31.917  1.00202.13           C  
ATOM   1038  CE  LYS C 146      34.486  24.440  32.920  1.00202.13           C  
ATOM   1039  NZ  LYS C 146      35.767  24.070  32.278  1.00202.13           N1+
ATOM   1040  C   LYS C 146      31.662  23.588  34.219  1.00202.13           C  
ATOM   1041  O   LYS C 146      32.244  23.935  35.245  1.00202.13           O  
ATOM   1042  N   LEU C 147      30.963  24.464  33.467  1.00278.88           N  
ATOM   1043  CA  LEU C 147      31.046  25.881  33.726  1.00278.88           C  
ATOM   1044  CB  LEU C 147      30.672  26.752  32.511  1.00278.88           C  
ATOM   1045  CG  LEU C 147      31.042  28.237  32.681  1.00278.88           C  
ATOM   1046  CD1 LEU C 147      32.550  28.401  32.932  1.00278.88           C  
ATOM   1047  CD2 LEU C 147      30.547  29.081  31.497  1.00278.88           C  
ATOM   1048  C   LEU C 147      30.234  26.298  34.930  1.00278.88           C  
ATOM   1049  O   LEU C 147      29.518  25.494  35.525  1.00278.88           O  
ATOM   1050  N   GLY C 148      30.389  27.586  35.340  1.00173.45           N  
ATOM   1051  CA  GLY C 148      29.788  28.172  36.511  1.00173.45           C  
ATOM   1052  C   GLY C 148      28.531  28.934  36.187  1.00173.45           C  
ATOM   1053  O   GLY C 148      27.742  28.576  35.316  1.00173.45           O  
ATOM   1054  N   PRO C 149      28.383  30.014  36.919  1.00122.17           N  
ATOM   1055  CA  PRO C 149      27.189  30.829  36.957  1.00122.17           C  
ATOM   1056  CD  PRO C 149      29.553  30.751  37.372  1.00122.17           C  
ATOM   1057  CB  PRO C 149      27.557  32.046  37.807  1.00122.17           C  
ATOM   1058  CG  PRO C 149      29.070  32.196  37.573  1.00122.17           C  
ATOM   1059  C   PRO C 149      26.572  31.257  35.657  1.00122.17           C  
ATOM   1060  O   PRO C 149      25.355  31.130  35.532  1.00122.17           O  
ATOM   1061  N   GLU C 150      27.346  31.764  34.679  1.00113.17           N  
ATOM   1062  CA  GLU C 150      26.726  32.246  33.474  1.00113.17           C  
ATOM   1063  CB  GLU C 150      27.732  32.836  32.465  1.00113.17           C  
ATOM   1064  CG  GLU C 150      28.680  31.813  31.830  1.00113.17           C  
ATOM   1065  CD  GLU C 150      27.994  31.216  30.612  1.00113.17           C  
ATOM   1066  OE1 GLU C 150      26.879  31.693  30.275  1.00113.17           O  
ATOM   1067  OE2 GLU C 150      28.574  30.279  30.004  1.00113.17           O1-
ATOM   1068  C   GLU C 150      26.074  31.074  32.834  1.00113.17           C  
ATOM   1069  O   GLU C 150      24.990  31.161  32.256  1.00113.17           O  
ATOM   1070  N   GLY C 151      26.746  29.925  32.959  1.00 33.95           N  
ATOM   1071  CA  GLY C 151      26.291  28.713  32.364  1.00 33.95           C  
ATOM   1072  C   GLY C 151      24.943  28.380  32.915  1.00 33.95           C  
ATOM   1073  O   GLY C 151      24.105  27.818  32.212  1.00 33.95           O  
ATOM   1074  N   GLU C 152      24.704  28.709  34.198  1.00 71.43           N  
ATOM   1075  CA  GLU C 152      23.471  28.377  34.851  1.00 71.43           C  
ATOM   1076  CB  GLU C 152      23.384  28.972  36.265  1.00 71.43           C  
ATOM   1077  CG  GLU C 152      24.458  28.486  37.236  1.00 71.43           C  
ATOM   1078  CD  GLU C 152      24.350  29.353  38.483  1.00 71.43           C  
ATOM   1079  OE1 GLU C 152      23.209  29.512  38.992  1.00 71.43           O  
ATOM   1080  OE2 GLU C 152      25.402  29.879  38.937  1.00 71.43           O1-
ATOM   1081  C   GLU C 152      22.353  29.018  34.097  1.00 71.43           C  
ATOM   1082  O   GLU C 152      21.314  28.403  33.863  1.00 71.43           O  
ATOM   1083  N   LEU C 153      22.547  30.283  33.688  1.00 93.82           N  
ATOM   1084  CA  LEU C 153      21.504  31.005  33.022  1.00 93.82           C  
ATOM   1085  CB  LEU C 153      21.941  32.423  32.613  1.00 93.82           C  
ATOM   1086  CG  LEU C 153      22.247  33.374  33.786  1.00 93.82           C  
ATOM   1087  CD1 LEU C 153      20.976  33.733  34.568  1.00 93.82           C  
ATOM   1088  CD2 LEU C 153      23.365  32.819  34.683  1.00 93.82           C  
ATOM   1089  C   LEU C 153      21.159  30.305  31.749  1.00 93.82           C  
ATOM   1090  O   LEU C 153      19.991  30.054  31.455  1.00 93.82           O  
ATOM   1091  N   LEU C 154      22.189  29.938  30.974  1.00104.02           N  
ATOM   1092  CA  LEU C 154      22.001  29.366  29.675  1.00104.02           C  
ATOM   1093  CB  LEU C 154      23.368  29.144  28.996  1.00104.02           C  
ATOM   1094  CG  LEU C 154      23.334  28.545  27.579  1.00104.02           C  
ATOM   1095  CD1 LEU C 154      22.938  27.060  27.573  1.00104.02           C  
ATOM   1096  CD2 LEU C 154      22.476  29.422  26.655  1.00104.02           C  
ATOM   1097  C   LEU C 154      21.280  28.057  29.791  1.00104.02           C  
ATOM   1098  O   LEU C 154      20.331  27.791  29.055  1.00104.02           O  
ATOM   1099  N   ILE C 155      21.688  27.220  30.759  1.00136.64           N  
ATOM   1100  CA  ILE C 155      21.151  25.898  30.869  1.00136.64           C  
ATOM   1101  CB  ILE C 155      21.805  25.082  31.961  1.00136.64           C  
ATOM   1102  CG1 ILE C 155      21.565  25.649  33.374  1.00136.64           C  
ATOM   1103  CG2 ILE C 155      23.296  24.977  31.604  1.00136.64           C  
ATOM   1104  CD1 ILE C 155      20.233  25.251  34.011  1.00136.64           C  
ATOM   1105  C   ILE C 155      19.687  25.970  31.120  1.00136.64           C  
ATOM   1106  O   ILE C 155      18.932  25.161  30.585  1.00136.64           O  
ATOM   1107  N   ARG C 156      19.244  26.914  31.966  1.00141.47           N  
ATOM   1108  CA  ARG C 156      17.848  26.993  32.280  1.00141.47           C  
ATOM   1109  CB  ARG C 156      17.572  27.688  33.629  1.00141.47           C  
ATOM   1110  CG  ARG C 156      18.310  29.001  33.893  1.00141.47           C  
ATOM   1111  CD  ARG C 156      17.650  30.284  33.411  1.00141.47           C  
ATOM   1112  NE  ARG C 156      18.395  31.374  34.105  1.00141.47           N  
ATOM   1113  CZ  ARG C 156      18.285  31.481  35.463  1.00141.47           C  
ATOM   1114  NH1 ARG C 156      17.504  30.596  36.149  1.00141.47           N1+
ATOM   1115  NH2 ARG C 156      18.965  32.446  36.151  1.00141.47           N  
ATOM   1116  C   ARG C 156      16.980  27.439  31.131  1.00141.47           C  
ATOM   1117  O   ARG C 156      15.910  26.867  30.921  1.00141.47           O  
ATOM   1118  N   PHE C 157      17.411  28.419  30.311  1.00 47.58           N  
ATOM   1119  CA  PHE C 157      16.562  28.823  29.221  1.00 47.58           C  
ATOM   1120  CB  PHE C 157      17.123  29.977  28.371  1.00 47.58           C  
ATOM   1121  CG  PHE C 157      16.735  31.263  29.023  1.00 47.58           C  
ATOM   1122  CD1 PHE C 157      17.469  31.811  30.048  1.00 47.58           C  
ATOM   1123  CD2 PHE C 157      15.611  31.926  28.584  1.00 47.58           C  
ATOM   1124  CE1 PHE C 157      17.080  33.001  30.625  1.00 47.58           C  
ATOM   1125  CE2 PHE C 157      15.218  33.113  29.155  1.00 47.58           C  
ATOM   1126  CZ  PHE C 157      15.954  33.653  30.180  1.00 47.58           C  
ATOM   1127  C   PHE C 157      16.334  27.652  28.321  1.00 47.58           C  
ATOM   1128  O   PHE C 157      15.213  27.408  27.876  1.00 47.58           O  
ATOM   1129  N   PHE C 158      17.393  26.876  28.042  1.00 99.82           N  
ATOM   1130  CA  PHE C 158      17.224  25.740  27.187  1.00 99.82           C  
ATOM   1131  CB  PHE C 158      18.526  24.975  26.899  1.00 99.82           C  
ATOM   1132  CG  PHE C 158      19.279  25.770  25.884  1.00 99.82           C  
ATOM   1133  CD1 PHE C 158      18.874  25.770  24.567  1.00 99.82           C  
ATOM   1134  CD2 PHE C 158      20.388  26.503  26.232  1.00 99.82           C  
ATOM   1135  CE1 PHE C 158      19.554  26.489  23.611  1.00 99.82           C  
ATOM   1136  CE2 PHE C 158      21.074  27.223  25.280  1.00 99.82           C  
ATOM   1137  CZ  PHE C 158      20.660  27.220  23.968  1.00 99.82           C  
ATOM   1138  C   PHE C 158      16.225  24.823  27.817  1.00 99.82           C  
ATOM   1139  O   PHE C 158      15.402  24.228  27.122  1.00 99.82           O  
ATOM   1140  N   ASN C 159      16.270  24.673  29.155  1.00 47.65           N  
ATOM   1141  CA  ASN C 159      15.284  23.853  29.801  1.00 47.65           C  
ATOM   1142  CB  ASN C 159      15.459  23.729  31.327  1.00 47.65           C  
ATOM   1143  CG  ASN C 159      14.335  22.844  31.874  1.00 47.65           C  
ATOM   1144  OD1 ASN C 159      13.169  23.234  31.889  1.00 47.65           O  
ATOM   1145  ND2 ASN C 159      14.691  21.618  32.341  1.00 47.65           N  
ATOM   1146  C   ASN C 159      13.942  24.465  29.569  1.00 47.65           C  
ATOM   1147  O   ASN C 159      12.960  23.749  29.377  1.00 47.65           O  
ATOM   1148  N   SER C 160      13.866  25.811  29.581  1.00 64.59           N  
ATOM   1149  CA  SER C 160      12.599  26.462  29.418  1.00 64.59           C  
ATOM   1150  CB  SER C 160      12.713  27.995  29.337  1.00 64.59           C  
ATOM   1151  OG  SER C 160      11.426  28.573  29.167  1.00 64.59           O  
ATOM   1152  C   SER C 160      12.009  25.992  28.131  1.00 64.59           C  
ATOM   1153  O   SER C 160      10.827  25.657  28.069  1.00 64.59           O  
ATOM   1154  N   PHE C 161      12.830  25.931  27.069  1.00146.69           N  
ATOM   1155  CA  PHE C 161      12.343  25.494  25.791  1.00146.69           C  
ATOM   1156  CB  PHE C 161      13.434  25.509  24.703  1.00146.69           C  
ATOM   1157  CG  PHE C 161      13.808  26.912  24.364  1.00146.69           C  
ATOM   1158  CD1 PHE C 161      13.128  27.589  23.379  1.00146.69           C  
ATOM   1159  CD2 PHE C 161      14.839  27.551  25.017  1.00146.69           C  
ATOM   1160  CE1 PHE C 161      13.462  28.881  23.047  1.00146.69           C  
ATOM   1161  CE2 PHE C 161      15.180  28.843  24.690  1.00146.69           C  
ATOM   1162  CZ  PHE C 161      14.491  29.510  23.704  1.00146.69           C  
ATOM   1163  C   PHE C 161      11.890  24.069  25.883  1.00146.69           C  
ATOM   1164  O   PHE C 161      10.755  23.749  25.534  1.00146.69           O  
ATOM   1165  N   ASN C 162      12.751  23.183  26.423  1.00 81.74           N  
ATOM   1166  CA  ASN C 162      12.476  21.771  26.407  1.00 81.74           C  
ATOM   1167  CB  ASN C 162      13.578  20.941  27.089  1.00 81.74           C  
ATOM   1168  CG  ASN C 162      13.388  19.479  26.701  1.00 81.74           C  
ATOM   1169  OD1 ASN C 162      13.434  19.123  25.524  1.00 81.74           O  
ATOM   1170  ND2 ASN C 162      13.175  18.606  27.720  1.00 81.74           N  
ATOM   1171  C   ASN C 162      11.193  21.537  27.132  1.00 81.74           C  
ATOM   1172  O   ASN C 162      10.360  20.740  26.704  1.00 81.74           O  
ATOM   1173  N   GLU C 163      10.999  22.254  28.249  1.00 75.64           N  
ATOM   1174  CA  GLU C 163       9.816  22.099  29.038  1.00 75.64           C  
ATOM   1175  CB  GLU C 163       9.827  23.028  30.263  1.00 75.64           C  
ATOM   1176  CG  GLU C 163       8.625  22.854  31.187  1.00 75.64           C  
ATOM   1177  CD  GLU C 163       8.898  21.633  32.047  1.00 75.64           C  
ATOM   1178  OE1 GLU C 163      10.099  21.342  32.289  1.00 75.64           O  
ATOM   1179  OE2 GLU C 163       7.910  20.977  32.475  1.00 75.64           O1-
ATOM   1180  C   GLU C 163       8.637  22.493  28.208  1.00 75.64           C  
ATOM   1181  O   GLU C 163       7.636  21.780  28.154  1.00 75.64           O  
ATOM   1182  N   ALA C 164       8.757  23.621  27.485  1.00 28.69           N  
ATOM   1183  CA  ALA C 164       7.652  24.161  26.747  1.00 28.69           C  
ATOM   1184  CB  ALA C 164       8.004  25.456  25.994  1.00 28.69           C  
ATOM   1185  C   ALA C 164       7.190  23.167  25.732  1.00 28.69           C  
ATOM   1186  O   ALA C 164       5.988  23.008  25.525  1.00 28.69           O  
ATOM   1187  N   THR C 165       8.132  22.461  25.080  1.00100.62           N  
ATOM   1188  CA  THR C 165       7.773  21.540  24.037  1.00100.62           C  
ATOM   1189  CB  THR C 165       8.954  20.837  23.437  1.00100.62           C  
ATOM   1190  OG1 THR C 165       9.544  19.965  24.388  1.00100.62           O  
ATOM   1191  CG2 THR C 165       9.976  21.893  22.988  1.00100.62           C  
ATOM   1192  C   THR C 165       6.899  20.480  24.620  1.00100.62           C  
ATOM   1193  O   THR C 165       5.888  20.103  24.030  1.00100.62           O  
ATOM   1194  N   MET C 166       7.263  19.993  25.820  1.00144.21           N  
ATOM   1195  CA  MET C 166       6.525  18.943  26.459  1.00144.21           C  
ATOM   1196  CB  MET C 166       7.146  18.497  27.794  1.00144.21           C  
ATOM   1197  CG  MET C 166       6.397  17.349  28.478  1.00144.21           C  
ATOM   1198  SD  MET C 166       4.855  17.823  29.317  1.00144.21           S  
ATOM   1199  CE  MET C 166       5.693  18.505  30.779  1.00144.21           C  
ATOM   1200  C   MET C 166       5.145  19.445  26.722  1.00144.21           C  
ATOM   1201  O   MET C 166       4.177  18.690  26.663  1.00144.21           O  
ATOM   1202  N   VAL C 167       5.011  20.739  27.045  1.00 24.26           N  
ATOM   1203  CA  VAL C 167       3.703  21.267  27.286  1.00 24.26           C  
ATOM   1204  CB  VAL C 167       3.729  22.720  27.656  1.00 24.26           C  
ATOM   1205  CG1 VAL C 167       2.281  23.204  27.842  1.00 24.26           C  
ATOM   1206  CG2 VAL C 167       4.618  22.896  28.899  1.00 24.26           C  
ATOM   1207  C   VAL C 167       2.907  21.139  26.019  1.00 24.26           C  
ATOM   1208  O   VAL C 167       1.734  20.775  26.050  1.00 24.26           O  
ATOM   1209  N   LEU C 168       3.534  21.441  24.864  1.00 94.95           N  
ATOM   1210  CA  LEU C 168       2.871  21.439  23.583  1.00 94.95           C  
ATOM   1211  CB  LEU C 168       3.768  22.022  22.461  1.00 94.95           C  
ATOM   1212  CG  LEU C 168       3.124  22.264  21.068  1.00 94.95           C  
ATOM   1213  CD1 LEU C 168       4.142  22.917  20.120  1.00 94.95           C  
ATOM   1214  CD2 LEU C 168       2.523  21.001  20.424  1.00 94.95           C  
ATOM   1215  C   LEU C 168       2.453  20.050  23.192  1.00 94.95           C  
ATOM   1216  O   LEU C 168       1.346  19.860  22.690  1.00 94.95           O  
ATOM   1217  N   VAL C 169       3.303  19.033  23.433  1.00121.75           N  
ATOM   1218  CA  VAL C 169       3.009  17.706  22.962  1.00121.75           C  
ATOM   1219  CB  VAL C 169       4.056  16.682  23.318  1.00121.75           C  
ATOM   1220  CG1 VAL C 169       4.252  16.656  24.837  1.00121.75           C  
ATOM   1221  CG2 VAL C 169       3.610  15.319  22.760  1.00121.75           C  
ATOM   1222  C   VAL C 169       1.698  17.269  23.526  1.00121.75           C  
ATOM   1223  O   VAL C 169       1.019  16.432  22.934  1.00121.75           O  
ATOM   1224  N   SER C 170       1.332  17.778  24.717  1.00 79.57           N  
ATOM   1225  CA  SER C 170       0.067  17.420  25.293  1.00 79.57           C  
ATOM   1226  CB  SER C 170      -0.140  17.978  26.712  1.00 79.57           C  
ATOM   1227  OG  SER C 170      -0.343  19.382  26.665  1.00 79.57           O  
ATOM   1228  C   SER C 170      -1.055  17.951  24.443  1.00 79.57           C  
ATOM   1229  O   SER C 170      -2.026  17.243  24.184  1.00 79.57           O  
ATOM   1230  N   TRP C 171      -0.946  19.216  23.985  1.00131.50           N  
ATOM   1231  CA  TRP C 171      -1.991  19.868  23.238  1.00131.50           C  
ATOM   1232  CB  TRP C 171      -1.680  21.348  22.962  1.00131.50           C  
ATOM   1233  CG  TRP C 171      -2.809  22.095  22.297  1.00131.50           C  
ATOM   1234  CD2 TRP C 171      -3.891  22.696  23.023  1.00131.50           C  
ATOM   1235  CD1 TRP C 171      -3.045  22.341  20.976  1.00131.50           C  
ATOM   1236  NE1 TRP C 171      -4.208  23.061  20.834  1.00131.50           N  
ATOM   1237  CE2 TRP C 171      -4.739  23.285  22.087  1.00131.50           C  
ATOM   1238  CE3 TRP C 171      -4.155  22.749  24.362  1.00131.50           C  
ATOM   1239  CZ2 TRP C 171      -5.872  23.941  22.479  1.00131.50           C  
ATOM   1240  CZ3 TRP C 171      -5.297  23.412  24.754  1.00131.50           C  
ATOM   1241  CH2 TRP C 171      -6.138  23.996  23.829  1.00131.50           C  
ATOM   1242  C   TRP C 171      -2.202  19.195  21.914  1.00131.50           C  
ATOM   1243  O   TRP C 171      -3.332  18.920  21.517  1.00131.50           O  
ATOM   1244  N   ILE C 172      -1.099  18.879  21.217  1.00153.75           N  
ATOM   1245  CA  ILE C 172      -1.078  18.300  19.902  1.00153.75           C  
ATOM   1246  CB  ILE C 172       0.335  18.061  19.430  1.00153.75           C  
ATOM   1247  CG1 ILE C 172       0.433  17.878  17.903  1.00153.75           C  
ATOM   1248  CG2 ILE C 172       0.890  16.872  20.229  1.00153.75           C  
ATOM   1249  CD1 ILE C 172      -0.183  16.590  17.362  1.00153.75           C  
ATOM   1250  C   ILE C 172      -1.800  16.995  19.977  1.00153.75           C  
ATOM   1251  O   ILE C 172      -2.375  16.534  18.995  1.00153.75           O  
ATOM   1252  N   MET C 173      -1.749  16.347  21.152  1.00 62.69           N  
ATOM   1253  CA  MET C 173      -2.368  15.073  21.381  1.00 62.69           C  
ATOM   1254  CB  MET C 173      -2.034  14.472  22.755  1.00 62.69           C  
ATOM   1255  CG  MET C 173      -0.557  14.105  22.881  1.00 62.69           C  
ATOM   1256  SD  MET C 173       0.030  12.982  21.575  1.00 62.69           S  
ATOM   1257  CE  MET C 173      -0.976  11.562  22.094  1.00 62.69           C  
ATOM   1258  C   MET C 173      -3.862  15.160  21.264  1.00 62.69           C  
ATOM   1259  O   MET C 173      -4.507  14.165  20.935  1.00 62.69           O  
ATOM   1260  N   TRP C 174      -4.470  16.324  21.565  1.00158.26           N  
ATOM   1261  CA  TRP C 174      -5.907  16.384  21.525  1.00158.26           C  
ATOM   1262  CB  TRP C 174      -6.545  17.707  22.004  1.00158.26           C  
ATOM   1263  CG  TRP C 174      -6.483  18.901  21.078  1.00158.26           C  
ATOM   1264  CD2 TRP C 174      -7.442  19.969  21.139  1.00158.26           C  
ATOM   1265  CD1 TRP C 174      -5.631  19.208  20.059  1.00158.26           C  
ATOM   1266  NE1 TRP C 174      -5.995  20.402  19.483  1.00158.26           N  
ATOM   1267  CE2 TRP C 174      -7.110  20.880  20.137  1.00158.26           C  
ATOM   1268  CE3 TRP C 174      -8.515  20.170  21.959  1.00158.26           C  
ATOM   1269  CZ2 TRP C 174      -7.850  22.011  19.940  1.00158.26           C  
ATOM   1270  CZ3 TRP C 174      -9.256  21.314  21.761  1.00158.26           C  
ATOM   1271  CH2 TRP C 174      -8.929  22.217  20.771  1.00158.26           C  
ATOM   1272  C   TRP C 174      -6.380  16.133  20.123  1.00158.26           C  
ATOM   1273  O   TRP C 174      -7.470  15.606  19.915  1.00158.26           O  
ATOM   1274  N   TYR C 175      -5.580  16.547  19.128  1.00 78.51           N  
ATOM   1275  CA  TYR C 175      -5.864  16.420  17.725  1.00 78.51           C  
ATOM   1276  CB  TYR C 175      -4.836  17.160  16.849  1.00 78.51           C  
ATOM   1277  CG  TYR C 175      -5.363  17.242  15.454  1.00 78.51           C  
ATOM   1278  CD1 TYR C 175      -6.362  18.139  15.153  1.00 78.51           C  
ATOM   1279  CD2 TYR C 175      -4.856  16.454  14.446  1.00 78.51           C  
ATOM   1280  CE1 TYR C 175      -6.859  18.239  13.874  1.00 78.51           C  
ATOM   1281  CE2 TYR C 175      -5.349  16.549  13.164  1.00 78.51           C  
ATOM   1282  CZ  TYR C 175      -6.353  17.442  12.877  1.00 78.51           C  
ATOM   1283  OH  TYR C 175      -6.861  17.542  11.565  1.00 78.51           O  
ATOM   1284  C   TYR C 175      -5.854  14.967  17.351  1.00 78.51           C  
ATOM   1285  O   TYR C 175      -6.580  14.536  16.457  1.00 78.51           O  
ATOM   1286  N   ALA C 176      -5.066  14.156  18.075  1.00 77.23           N  
ATOM   1287  CA  ALA C 176      -4.775  12.799  17.704  1.00 77.23           C  
ATOM   1288  CB  ALA C 176      -4.006  12.043  18.803  1.00 77.23           C  
ATOM   1289  C   ALA C 176      -6.005  11.995  17.382  1.00 77.23           C  
ATOM   1290  O   ALA C 176      -5.916  11.202  16.447  1.00 77.23           O  
ATOM   1291  N   PRO C 177      -7.129  12.037  18.034  1.00 86.45           N  
ATOM   1292  CA  PRO C 177      -8.256  11.259  17.600  1.00 86.45           C  
ATOM   1293  CD  PRO C 177      -7.424  12.885  19.172  1.00 86.45           C  
ATOM   1294  CB  PRO C 177      -9.376  11.568  18.595  1.00 86.45           C  
ATOM   1295  CG  PRO C 177      -8.958  12.912  19.226  1.00 86.45           C  
ATOM   1296  C   PRO C 177      -8.622  11.558  16.175  1.00 86.45           C  
ATOM   1297  O   PRO C 177      -8.795  10.618  15.403  1.00 86.45           O  
ATOM   1298  N   VAL C 178      -8.755  12.845  15.793  1.00 99.33           N  
ATOM   1299  CA  VAL C 178      -9.093  13.151  14.432  1.00 99.33           C  
ATOM   1300  CB  VAL C 178      -9.449  14.596  14.201  1.00 99.33           C  
ATOM   1301  CG1 VAL C 178     -10.692  14.923  15.045  1.00 99.33           C  
ATOM   1302  CG2 VAL C 178      -8.237  15.493  14.496  1.00 99.33           C  
ATOM   1303  C   VAL C 178      -7.930  12.803  13.563  1.00 99.33           C  
ATOM   1304  O   VAL C 178      -8.088  12.170  12.520  1.00 99.33           O  
ATOM   1305  N   GLY C 179      -6.713  13.164  14.015  1.00 34.37           N  
ATOM   1306  CA  GLY C 179      -5.544  12.950  13.222  1.00 34.37           C  
ATOM   1307  C   GLY C 179      -5.455  11.491  12.914  1.00 34.37           C  
ATOM   1308  O   GLY C 179      -5.210  11.108  11.775  1.00 34.37           O  
ATOM   1309  N   ILE C 180      -5.665  10.627  13.918  1.00 54.93           N  
ATOM   1310  CA  ILE C 180      -5.568   9.216  13.696  1.00 54.93           C  
ATOM   1311  CB  ILE C 180      -5.538   8.427  14.967  1.00 54.93           C  
ATOM   1312  CG1 ILE C 180      -4.226   8.774  15.694  1.00 54.93           C  
ATOM   1313  CG2 ILE C 180      -5.686   6.933  14.632  1.00 54.93           C  
ATOM   1314  CD1 ILE C 180      -4.125   8.253  17.121  1.00 54.93           C  
ATOM   1315  C   ILE C 180      -6.660   8.744  12.790  1.00 54.93           C  
ATOM   1316  O   ILE C 180      -6.402   7.968  11.870  1.00 54.93           O  
ATOM   1317  N   MET C 181      -7.899   9.238  12.981  1.00 83.42           N  
ATOM   1318  CA  MET C 181      -8.996   8.756  12.191  1.00 83.42           C  
ATOM   1319  CB  MET C 181     -10.318   9.477  12.505  1.00 83.42           C  
ATOM   1320  CG  MET C 181     -11.508   8.945  11.705  1.00 83.42           C  
ATOM   1321  SD  MET C 181     -13.086   9.777  12.056  1.00 83.42           S  
ATOM   1322  CE  MET C 181     -13.338   8.966  13.662  1.00 83.42           C  
ATOM   1323  C   MET C 181      -8.679   8.982  10.741  1.00 83.42           C  
ATOM   1324  O   MET C 181      -8.886   8.077   9.931  1.00 83.42           O  
ATOM   1325  N   PHE C 182      -8.160  10.177  10.364  1.00202.22           N  
ATOM   1326  CA  PHE C 182      -7.809  10.334   8.971  1.00202.22           C  
ATOM   1327  CB  PHE C 182      -7.277  11.712   8.415  1.00202.22           C  
ATOM   1328  CG  PHE C 182      -6.492  11.268   7.189  1.00202.22           C  
ATOM   1329  CD1 PHE C 182      -7.128  10.764   6.061  1.00202.22           C  
ATOM   1330  CD2 PHE C 182      -5.107  11.304   7.164  1.00202.22           C  
ATOM   1331  CE1 PHE C 182      -6.418  10.279   4.984  1.00202.22           C  
ATOM   1332  CE2 PHE C 182      -4.393  10.828   6.086  1.00202.22           C  
ATOM   1333  CZ  PHE C 182      -5.042  10.299   4.996  1.00202.22           C  
ATOM   1334  C   PHE C 182      -6.726   9.374   8.616  1.00202.22           C  
ATOM   1335  O   PHE C 182      -6.858   8.647   7.639  1.00202.22           O  
ATOM   1336  N   LEU C 183      -5.641   9.303   9.407  1.00136.18           N  
ATOM   1337  CA  LEU C 183      -4.472   8.596   8.945  1.00136.18           C  
ATOM   1338  CB  LEU C 183      -3.330   8.456   9.977  1.00136.18           C  
ATOM   1339  CG  LEU C 183      -2.272   9.577  10.032  1.00136.18           C  
ATOM   1340  CD1 LEU C 183      -1.433   9.611   8.746  1.00136.18           C  
ATOM   1341  CD2 LEU C 183      -2.863  10.937  10.390  1.00136.18           C  
ATOM   1342  C   LEU C 183      -4.759   7.186   8.545  1.00136.18           C  
ATOM   1343  O   LEU C 183      -4.217   6.733   7.541  1.00136.18           O  
ATOM   1344  N   VAL C 184      -5.551   6.441   9.333  1.00116.45           N  
ATOM   1345  CA  VAL C 184      -5.910   5.095   8.984  1.00116.45           C  
ATOM   1346  CB  VAL C 184      -6.481   4.316  10.128  1.00116.45           C  
ATOM   1347  CG1 VAL C 184      -7.859   4.896  10.490  1.00116.45           C  
ATOM   1348  CG2 VAL C 184      -6.502   2.835   9.721  1.00116.45           C  
ATOM   1349  C   VAL C 184      -6.927   5.102   7.894  1.00116.45           C  
ATOM   1350  O   VAL C 184      -7.016   4.166   7.102  1.00116.45           O  
ATOM   1351  N   ALA C 185      -7.759   6.154   7.851  1.00 52.63           N  
ATOM   1352  CA  ALA C 185      -8.779   6.215   6.857  1.00 52.63           C  
ATOM   1353  CB  ALA C 185      -9.568   7.534   6.894  1.00 52.63           C  
ATOM   1354  C   ALA C 185      -8.098   6.129   5.530  1.00 52.63           C  
ATOM   1355  O   ALA C 185      -8.542   5.382   4.666  1.00 52.63           O  
ATOM   1356  N   GLY C 186      -6.986   6.866   5.339  1.00 62.30           N  
ATOM   1357  CA  GLY C 186      -6.312   6.874   4.071  1.00 62.30           C  
ATOM   1358  C   GLY C 186      -5.700   5.546   3.722  1.00 62.30           C  
ATOM   1359  O   GLY C 186      -6.023   4.969   2.688  1.00 62.30           O  
ATOM   1360  N   LYS C 187      -4.859   4.983   4.610  1.00153.27           N  
ATOM   1361  CA  LYS C 187      -4.121   3.781   4.335  1.00153.27           C  
ATOM   1362  CB  LYS C 187      -3.298   3.309   5.542  1.00153.27           C  
ATOM   1363  CG  LYS C 187      -4.184   2.949   6.736  1.00153.27           C  
ATOM   1364  CD  LYS C 187      -3.490   2.095   7.795  1.00153.27           C  
ATOM   1365  CE  LYS C 187      -3.227   0.657   7.345  1.00153.27           C  
ATOM   1366  NZ  LYS C 187      -2.084   0.624   6.406  1.00153.27           N1+
ATOM   1367  C   LYS C 187      -5.081   2.680   4.040  1.00153.27           C  
ATOM   1368  O   LYS C 187      -4.821   1.839   3.181  1.00153.27           O  
ATOM   1369  N   ILE C 188      -6.199   2.624   4.783  1.00112.65           N  
ATOM   1370  CA  ILE C 188      -7.133   1.566   4.557  1.00112.65           C  
ATOM   1371  CB  ILE C 188      -8.220   1.518   5.586  1.00112.65           C  
ATOM   1372  CG1 ILE C 188      -7.622   1.492   7.004  1.00112.65           C  
ATOM   1373  CG2 ILE C 188      -9.034   0.250   5.302  1.00112.65           C  
ATOM   1374  CD1 ILE C 188      -6.721   0.289   7.272  1.00112.65           C  
ATOM   1375  C   ILE C 188      -7.755   1.752   3.201  1.00112.65           C  
ATOM   1376  O   ILE C 188      -7.818   0.824   2.397  1.00112.65           O  
ATOM   1377  N   VAL C 189      -8.185   2.993   2.902  1.00112.39           N  
ATOM   1378  CA  VAL C 189      -8.843   3.350   1.675  1.00112.39           C  
ATOM   1379  CB  VAL C 189      -9.262   4.807   1.632  1.00112.39           C  
ATOM   1380  CG1 VAL C 189      -9.742   5.182   0.219  1.00112.39           C  
ATOM   1381  CG2 VAL C 189     -10.368   5.047   2.668  1.00112.39           C  
ATOM   1382  C   VAL C 189      -7.927   3.124   0.504  1.00112.39           C  
ATOM   1383  O   VAL C 189      -8.416   2.946  -0.603  1.00112.39           O  
ATOM   1384  N   GLU C 190      -6.600   3.330   0.620  1.00159.58           N  
ATOM   1385  CA  GLU C 190      -5.774   3.038  -0.528  1.00159.58           C  
ATOM   1386  CB  GLU C 190      -4.505   3.892  -0.570  1.00159.58           C  
ATOM   1387  CG  GLU C 190      -4.745   5.382  -0.784  1.00159.58           C  
ATOM   1388  CD  GLU C 190      -3.367   6.021  -0.826  1.00159.58           C  
ATOM   1389  OE1 GLU C 190      -2.570   5.630  -1.719  1.00159.58           O  
ATOM   1390  OE2 GLU C 190      -3.085   6.895   0.036  1.00159.58           O1-
ATOM   1391  C   GLU C 190      -5.262   1.620  -0.642  1.00159.58           C  
ATOM   1392  O   GLU C 190      -5.628   0.856  -1.534  1.00159.58           O  
ATOM   1393  N   MET C 191      -4.346   1.274   0.293  1.00142.16           N  
ATOM   1394  CA  MET C 191      -3.574   0.056   0.353  1.00142.16           C  
ATOM   1395  CB  MET C 191      -2.365   0.176   1.296  1.00142.16           C  
ATOM   1396  CG  MET C 191      -1.313   1.175   0.811  1.00142.16           C  
ATOM   1397  SD  MET C 191      -1.825   2.917   0.907  1.00142.16           S  
ATOM   1398  CE  MET C 191      -0.333   3.561   0.096  1.00142.16           C  
ATOM   1399  C   MET C 191      -4.356  -1.130   0.805  1.00142.16           C  
ATOM   1400  O   MET C 191      -4.122  -2.248   0.346  1.00142.16           O  
ATOM   1401  N   GLU C 192      -5.283  -0.911   1.751  1.00 91.88           N  
ATOM   1402  CA  GLU C 192      -6.013  -1.983   2.356  1.00 91.88           C  
ATOM   1403  CB  GLU C 192      -6.945  -1.535   3.493  1.00 91.88           C  
ATOM   1404  CG  GLU C 192      -6.201  -1.221   4.792  1.00 91.88           C  
ATOM   1405  CD  GLU C 192      -5.758  -2.543   5.404  1.00 91.88           C  
ATOM   1406  OE1 GLU C 192      -5.447  -3.481   4.622  1.00 91.88           O  
ATOM   1407  OE2 GLU C 192      -5.731  -2.635   6.660  1.00 91.88           O1-
ATOM   1408  C   GLU C 192      -6.841  -2.675   1.330  1.00 91.88           C  
ATOM   1409  O   GLU C 192      -7.048  -3.878   1.423  1.00 91.88           O  
ATOM   1410  N   ASP C 193      -7.337  -1.939   0.323  1.00117.19           N  
ATOM   1411  CA  ASP C 193      -8.209  -2.504  -0.667  1.00117.19           C  
ATOM   1412  CB  ASP C 193      -8.573  -1.483  -1.759  1.00117.19           C  
ATOM   1413  CG  ASP C 193      -9.637  -2.041  -2.700  1.00117.19           C  
ATOM   1414  OD1 ASP C 193      -9.909  -3.270  -2.662  1.00117.19           O  
ATOM   1415  OD2 ASP C 193     -10.199  -1.225  -3.480  1.00117.19           O1-
ATOM   1416  C   ASP C 193      -7.528  -3.635  -1.366  1.00117.19           C  
ATOM   1417  O   ASP C 193      -8.127  -4.692  -1.547  1.00117.19           O  
ATOM   1418  N   VAL C 194      -6.256  -3.466  -1.762  1.00195.05           N  
ATOM   1419  CA  VAL C 194      -5.651  -4.499  -2.548  1.00195.05           C  
ATOM   1420  CB  VAL C 194      -5.604  -4.130  -4.013  1.00195.05           C  
ATOM   1421  CG1 VAL C 194      -5.144  -5.327  -4.870  1.00195.05           C  
ATOM   1422  CG2 VAL C 194      -6.994  -3.599  -4.404  1.00195.05           C  
ATOM   1423  C   VAL C 194      -4.276  -4.672  -1.991  1.00195.05           C  
ATOM   1424  O   VAL C 194      -4.107  -4.665  -0.775  1.00195.05           O  
ATOM   1425  N   GLY C 195      -3.261  -4.894  -2.845  1.00 81.71           N  
ATOM   1426  CA  GLY C 195      -1.941  -5.047  -2.328  1.00 81.71           C  
ATOM   1427  C   GLY C 195      -1.977  -6.255  -1.464  1.00 81.71           C  
ATOM   1428  O   GLY C 195      -2.438  -7.317  -1.880  1.00 81.71           O  
ATOM   1429  N   LEU C 196      -1.490  -6.121  -0.220  1.00160.12           N  
ATOM   1430  CA  LEU C 196      -1.510  -7.270   0.621  1.00160.12           C  
ATOM   1431  CB  LEU C 196      -0.330  -7.294   1.601  1.00160.12           C  
ATOM   1432  CG  LEU C 196       1.012  -7.680   0.929  1.00160.12           C  
ATOM   1433  CD1 LEU C 196       1.313  -6.869  -0.342  1.00160.12           C  
ATOM   1434  CD2 LEU C 196       2.160  -7.625   1.948  1.00160.12           C  
ATOM   1435  C   LEU C 196      -2.816  -7.322   1.326  1.00160.12           C  
ATOM   1436  O   LEU C 196      -2.910  -7.769   2.468  1.00160.12           O  
ATOM   1437  N   LEU C 197      -3.872  -6.862   0.630  1.00191.11           N  
ATOM   1438  CA  LEU C 197      -5.189  -6.961   1.157  1.00191.11           C  
ATOM   1439  CB  LEU C 197      -6.229  -6.224   0.294  1.00191.11           C  
ATOM   1440  CG  LEU C 197      -7.705  -6.445   0.707  1.00191.11           C  
ATOM   1441  CD1 LEU C 197      -8.281  -7.758   0.149  1.00191.11           C  
ATOM   1442  CD2 LEU C 197      -7.870  -6.361   2.234  1.00191.11           C  
ATOM   1443  C   LEU C 197      -5.597  -8.391   1.162  1.00191.11           C  
ATOM   1444  O   LEU C 197      -6.114  -8.901   2.155  1.00191.11           O  
ATOM   1445  N   PHE C 198      -5.366  -9.076   0.027  1.00136.67           N  
ATOM   1446  CA  PHE C 198      -5.832 -10.422  -0.101  1.00136.67           C  
ATOM   1447  CB  PHE C 198      -7.201 -10.490  -0.812  1.00136.67           C  
ATOM   1448  CG  PHE C 198      -7.653 -11.906  -0.928  1.00136.67           C  
ATOM   1449  CD1 PHE C 198      -8.267 -12.532   0.132  1.00136.67           C  
ATOM   1450  CD2 PHE C 198      -7.470 -12.605  -2.099  1.00136.67           C  
ATOM   1451  CE1 PHE C 198      -8.686 -13.838   0.028  1.00136.67           C  
ATOM   1452  CE2 PHE C 198      -7.886 -13.910  -2.209  1.00136.67           C  
ATOM   1453  CZ  PHE C 198      -8.495 -14.529  -1.145  1.00136.67           C  
ATOM   1454  C   PHE C 198      -4.831 -11.145  -0.937  1.00136.67           C  
ATOM   1455  O   PHE C 198      -3.960 -10.518  -1.539  1.00136.67           O  
ATOM   1456  N   ALA C 199      -4.898 -12.494  -0.931  1.00215.23           N  
ATOM   1457  CA  ALA C 199      -4.040 -13.288  -1.756  1.00215.23           C  
ATOM   1458  CB  ALA C 199      -3.736 -12.709  -3.152  1.00215.23           C  
ATOM   1459  C   ALA C 199      -2.763 -13.501  -1.027  1.00215.23           C  
ATOM   1460  O   ALA C 199      -2.694 -13.403   0.197  1.00215.23           O  
ATOM   1461  N   ARG C 200      -1.713 -13.817  -1.800  1.00213.60           N  
ATOM   1462  CA  ARG C 200      -0.401 -14.068  -1.296  1.00213.60           C  
ATOM   1463  CB  ARG C 200       0.584 -14.434  -2.420  1.00213.60           C  
ATOM   1464  CG  ARG C 200       0.705 -13.357  -3.498  1.00213.60           C  
ATOM   1465  CD  ARG C 200       1.613 -12.195  -3.104  1.00213.60           C  
ATOM   1466  NE  ARG C 200       2.910 -12.406  -3.803  1.00213.60           N  
ATOM   1467  CZ  ARG C 200       3.088 -11.916  -5.065  1.00213.60           C  
ATOM   1468  NH1 ARG C 200       2.077 -11.238  -5.682  1.00213.60           N1+
ATOM   1469  NH2 ARG C 200       4.278 -12.101  -5.708  1.00213.60           N  
ATOM   1470  C   ARG C 200       0.058 -12.824  -0.614  1.00213.60           C  
ATOM   1471  O   ARG C 200       0.867 -12.868   0.310  1.00213.60           O  
ATOM   1472  N   LEU C 201      -0.419 -11.664  -1.087  1.00108.84           N  
ATOM   1473  CA  LEU C 201      -0.062 -10.436  -0.455  1.00108.84           C  
ATOM   1474  CB  LEU C 201      -0.554  -9.245  -1.280  1.00108.84           C  
ATOM   1475  CG  LEU C 201       0.060  -9.182  -2.688  1.00108.84           C  
ATOM   1476  CD1 LEU C 201      -0.543 -10.252  -3.613  1.00108.84           C  
ATOM   1477  CD2 LEU C 201      -0.008  -7.764  -3.263  1.00108.84           C  
ATOM   1478  C   LEU C 201      -0.624 -10.458   0.945  1.00108.84           C  
ATOM   1479  O   LEU C 201       0.019 -10.027   1.901  1.00108.84           O  
ATOM   1480  N   GLY C 202      -1.847 -10.991   1.116  1.00 32.74           N  
ATOM   1481  CA  GLY C 202      -2.424 -11.089   2.430  1.00 32.74           C  
ATOM   1482  C   GLY C 202      -1.584 -12.020   3.261  1.00 32.74           C  
ATOM   1483  O   GLY C 202      -1.410 -11.817   4.461  1.00 32.74           O  
ATOM   1484  N   LYS C 203      -1.049 -13.092   2.646  1.00 73.28           N  
ATOM   1485  CA  LYS C 203      -0.288 -14.059   3.389  1.00 73.28           C  
ATOM   1486  CB  LYS C 203       0.233 -15.224   2.533  1.00 73.28           C  
ATOM   1487  CG  LYS C 203      -0.853 -16.169   2.022  1.00 73.28           C  
ATOM   1488  CD  LYS C 203      -0.313 -17.211   1.042  1.00 73.28           C  
ATOM   1489  CE  LYS C 203       0.843 -18.030   1.625  1.00 73.28           C  
ATOM   1490  NZ  LYS C 203       1.321 -19.016   0.632  1.00 73.28           N1+
ATOM   1491  C   LYS C 203       0.923 -13.411   3.987  1.00 73.28           C  
ATOM   1492  O   LYS C 203       1.265 -13.668   5.139  1.00 73.28           O  
ATOM   1493  N   TYR C 204       1.599 -12.549   3.209  1.00108.11           N  
ATOM   1494  CA  TYR C 204       2.798 -11.874   3.616  1.00108.11           C  
ATOM   1495  CB  TYR C 204       3.338 -10.989   2.478  1.00108.11           C  
ATOM   1496  CG  TYR C 204       4.580 -10.290   2.908  1.00108.11           C  
ATOM   1497  CD1 TYR C 204       5.801 -10.924   2.872  1.00108.11           C  
ATOM   1498  CD2 TYR C 204       4.521  -8.983   3.333  1.00108.11           C  
ATOM   1499  CE1 TYR C 204       6.943 -10.264   3.261  1.00108.11           C  
ATOM   1500  CE2 TYR C 204       5.658  -8.317   3.723  1.00108.11           C  
ATOM   1501  CZ  TYR C 204       6.872  -8.959   3.687  1.00108.11           C  
ATOM   1502  OH  TYR C 204       8.042  -8.278   4.085  1.00108.11           O  
ATOM   1503  C   TYR C 204       2.505 -10.992   4.794  1.00108.11           C  
ATOM   1504  O   TYR C 204       3.304 -10.917   5.726  1.00108.11           O  
ATOM   1505  N   ILE C 205       1.354 -10.290   4.791  1.00104.13           N  
ATOM   1506  CA  ILE C 205       1.080  -9.378   5.871  1.00104.13           C  
ATOM   1507  CB  ILE C 205      -0.165  -8.543   5.735  1.00104.13           C  
ATOM   1508  CG1 ILE C 205      -1.436  -9.401   5.734  1.00104.13           C  
ATOM   1509  CG2 ILE C 205       0.006  -7.649   4.501  1.00104.13           C  
ATOM   1510  CD1 ILE C 205      -2.717  -8.585   5.901  1.00104.13           C  
ATOM   1511  C   ILE C 205       0.969 -10.128   7.163  1.00104.13           C  
ATOM   1512  O   ILE C 205       1.483  -9.679   8.186  1.00104.13           O  
ATOM   1513  N   LEU C 206       0.301 -11.298   7.150  1.00102.26           N  
ATOM   1514  CA  LEU C 206       0.096 -12.060   8.351  1.00102.26           C  
ATOM   1515  CB  LEU C 206      -0.729 -13.336   8.056  1.00102.26           C  
ATOM   1516  CG  LEU C 206      -1.048 -14.284   9.236  1.00102.26           C  
ATOM   1517  CD1 LEU C 206      -2.039 -15.371   8.787  1.00102.26           C  
ATOM   1518  CD2 LEU C 206       0.208 -14.927   9.847  1.00102.26           C  
ATOM   1519  C   LEU C 206       1.441 -12.436   8.904  1.00102.26           C  
ATOM   1520  O   LEU C 206       1.724 -12.227  10.083  1.00102.26           O  
ATOM   1521  N   CYS C 207       2.336 -12.928   8.035  1.00104.17           N  
ATOM   1522  CA  CYS C 207       3.641 -13.390   8.407  1.00104.17           C  
ATOM   1523  CB  CYS C 207       4.440 -13.790   7.154  1.00104.17           C  
ATOM   1524  SG  CYS C 207       6.132 -14.342   7.493  1.00104.17           S  
ATOM   1525  C   CYS C 207       4.371 -12.267   9.068  1.00104.17           C  
ATOM   1526  O   CYS C 207       5.229 -12.500   9.918  1.00104.17           O  
ATOM   1527  N   CYS C 208       4.141 -11.023   8.613  1.00 57.82           N  
ATOM   1528  CA  CYS C 208       4.779  -9.908   9.256  1.00 57.82           C  
ATOM   1529  CB  CYS C 208       4.669  -8.606   8.447  1.00 57.82           C  
ATOM   1530  SG  CYS C 208       5.543  -8.700   6.855  1.00 57.82           S  
ATOM   1531  C   CYS C 208       4.194  -9.635  10.616  1.00 57.82           C  
ATOM   1532  O   CYS C 208       4.908  -9.608  11.617  1.00 57.82           O  
ATOM   1533  N   LEU C 209       2.854  -9.483  10.681  1.00 47.16           N  
ATOM   1534  CA  LEU C 209       2.166  -9.032  11.865  1.00 47.16           C  
ATOM   1535  CB  LEU C 209       0.655  -8.858  11.631  1.00 47.16           C  
ATOM   1536  CG  LEU C 209       0.316  -7.788  10.577  1.00 47.16           C  
ATOM   1537  CD1 LEU C 209      -1.202  -7.648  10.387  1.00 47.16           C  
ATOM   1538  CD2 LEU C 209       1.003  -6.449  10.896  1.00 47.16           C  
ATOM   1539  C   LEU C 209       2.332 -10.001  12.988  1.00 47.16           C  
ATOM   1540  O   LEU C 209       2.574  -9.599  14.126  1.00 47.16           O  
ATOM   1541  N   LEU C 210       2.198 -11.308  12.706  1.00138.66           N  
ATOM   1542  CA  LEU C 210       2.366 -12.269  13.749  1.00138.66           C  
ATOM   1543  CB  LEU C 210       2.122 -13.713  13.282  1.00138.66           C  
ATOM   1544  CG  LEU C 210       0.631 -14.019  13.042  1.00138.66           C  
ATOM   1545  CD1 LEU C 210      -0.138 -14.095  14.370  1.00138.66           C  
ATOM   1546  CD2 LEU C 210       0.002 -13.006  12.072  1.00138.66           C  
ATOM   1547  C   LEU C 210       3.772 -12.141  14.233  1.00138.66           C  
ATOM   1548  O   LEU C 210       4.031 -12.181  15.431  1.00138.66           O  
ATOM   1549  N   GLY C 211       4.725 -11.943  13.310  1.00 27.00           N  
ATOM   1550  CA  GLY C 211       6.095 -11.819  13.705  1.00 27.00           C  
ATOM   1551  C   GLY C 211       6.243 -10.633  14.607  1.00 27.00           C  
ATOM   1552  O   GLY C 211       7.030 -10.668  15.550  1.00 27.00           O  
ATOM   1553  N   HIS C 212       5.521  -9.534  14.317  1.00 74.17           N  
ATOM   1554  CA  HIS C 212       5.603  -8.339  15.116  1.00 74.17           C  
ATOM   1555  ND1 HIS C 212       5.029  -6.978  12.008  1.00 74.17           N  
ATOM   1556  CG  HIS C 212       5.388  -6.588  13.279  1.00 74.17           C  
ATOM   1557  CB  HIS C 212       4.802  -7.158  14.537  1.00 74.17           C  
ATOM   1558  NE2 HIS C 212       6.579  -5.400  11.774  1.00 74.17           N  
ATOM   1559  CD2 HIS C 212       6.336  -5.624  13.117  1.00 74.17           C  
ATOM   1560  CE1 HIS C 212       5.771  -6.236  11.146  1.00 74.17           C  
ATOM   1561  C   HIS C 212       5.063  -8.597  16.490  1.00 74.17           C  
ATOM   1562  O   HIS C 212       5.632  -8.132  17.476  1.00 74.17           O  
ATOM   1563  N   ALA C 213       3.931  -9.324  16.592  1.00 29.04           N  
ATOM   1564  CA  ALA C 213       3.339  -9.587  17.875  1.00 29.04           C  
ATOM   1565  CB  ALA C 213       2.027 -10.382  17.771  1.00 29.04           C  
ATOM   1566  C   ALA C 213       4.297 -10.406  18.682  1.00 29.04           C  
ATOM   1567  O   ALA C 213       4.560 -10.116  19.847  1.00 29.04           O  
ATOM   1568  N   ILE C 214       4.881 -11.431  18.043  1.00121.46           N  
ATOM   1569  CA  ILE C 214       5.824 -12.325  18.646  1.00121.46           C  
ATOM   1570  CB  ILE C 214       6.205 -13.472  17.743  1.00121.46           C  
ATOM   1571  CG1 ILE C 214       5.112 -14.560  17.783  1.00121.46           C  
ATOM   1572  CG2 ILE C 214       7.589 -14.001  18.146  1.00121.46           C  
ATOM   1573  CD1 ILE C 214       3.723 -14.119  17.331  1.00121.46           C  
ATOM   1574  C   ILE C 214       7.024 -11.550  19.078  1.00121.46           C  
ATOM   1575  O   ILE C 214       7.748 -11.974  19.972  1.00121.46           O  
ATOM   1576  N   HIS C 215       7.344 -10.439  18.401  1.00 49.01           N  
ATOM   1577  CA  HIS C 215       8.461  -9.674  18.868  1.00 49.01           C  
ATOM   1578  ND1 HIS C 215      11.322  -8.238  17.864  1.00 49.01           N  
ATOM   1579  CG  HIS C 215      10.091  -7.817  18.319  1.00 49.01           C  
ATOM   1580  CB  HIS C 215       8.795  -8.479  17.959  1.00 49.01           C  
ATOM   1581  NE2 HIS C 215      11.696  -6.477  19.169  1.00 49.01           N  
ATOM   1582  CD2 HIS C 215      10.339  -6.741  19.115  1.00 49.01           C  
ATOM   1583  CE1 HIS C 215      12.245  -7.402  18.402  1.00 49.01           C  
ATOM   1584  C   HIS C 215       8.127  -9.136  20.225  1.00 49.01           C  
ATOM   1585  O   HIS C 215       8.938  -9.211  21.146  1.00 49.01           O  
ATOM   1586  N   GLY C 216       6.919  -8.562  20.394  1.00 52.44           N  
ATOM   1587  CA  GLY C 216       6.633  -8.006  21.681  1.00 52.44           C  
ATOM   1588  C   GLY C 216       6.588  -9.084  22.710  1.00 52.44           C  
ATOM   1589  O   GLY C 216       7.433  -9.118  23.596  1.00 52.44           O  
ATOM   1590  N   LEU C 217       5.690 -10.073  22.551  1.00 50.49           N  
ATOM   1591  CA  LEU C 217       5.493 -11.019  23.612  1.00 50.49           C  
ATOM   1592  CB  LEU C 217       4.423 -12.071  23.277  1.00 50.49           C  
ATOM   1593  CG  LEU C 217       3.023 -11.469  23.065  1.00 50.49           C  
ATOM   1594  CD1 LEU C 217       1.979 -12.563  22.792  1.00 50.49           C  
ATOM   1595  CD2 LEU C 217       2.633 -10.542  24.227  1.00 50.49           C  
ATOM   1596  C   LEU C 217       6.765 -11.748  23.877  1.00 50.49           C  
ATOM   1597  O   LEU C 217       7.206 -11.843  25.020  1.00 50.49           O  
ATOM   1598  N   LEU C 218       7.412 -12.263  22.822  1.00 78.20           N  
ATOM   1599  CA  LEU C 218       8.596 -13.011  23.088  1.00 78.20           C  
ATOM   1600  CB  LEU C 218       9.168 -13.720  21.846  1.00 78.20           C  
ATOM   1601  CG  LEU C 218       8.278 -14.860  21.316  1.00 78.20           C  
ATOM   1602  CD1 LEU C 218       8.975 -15.624  20.180  1.00 78.20           C  
ATOM   1603  CD2 LEU C 218       7.814 -15.784  22.454  1.00 78.20           C  
ATOM   1604  C   LEU C 218       9.683 -12.143  23.642  1.00 78.20           C  
ATOM   1605  O   LEU C 218      10.287 -12.497  24.649  1.00 78.20           O  
ATOM   1606  N   VAL C 219      10.037 -11.032  22.963  1.00151.72           N  
ATOM   1607  CA  VAL C 219      11.137 -10.260  23.473  1.00151.72           C  
ATOM   1608  CB  VAL C 219      12.021  -9.687  22.396  1.00151.72           C  
ATOM   1609  CG1 VAL C 219      11.446  -8.376  21.847  1.00151.72           C  
ATOM   1610  CG2 VAL C 219      13.435  -9.565  22.973  1.00151.72           C  
ATOM   1611  C   VAL C 219      10.807  -9.182  24.475  1.00151.72           C  
ATOM   1612  O   VAL C 219      11.438  -9.105  25.527  1.00151.72           O  
ATOM   1613  N   LEU C 220       9.833  -8.291  24.167  1.00126.17           N  
ATOM   1614  CA  LEU C 220       9.604  -7.165  25.036  1.00126.17           C  
ATOM   1615  CB  LEU C 220       8.739  -6.050  24.402  1.00126.17           C  
ATOM   1616  CG  LEU C 220       9.299  -5.444  23.101  1.00126.17           C  
ATOM   1617  CD1 LEU C 220       9.223  -6.445  21.939  1.00126.17           C  
ATOM   1618  CD2 LEU C 220       8.628  -4.100  22.776  1.00126.17           C  
ATOM   1619  C   LEU C 220       9.016  -7.571  26.365  1.00126.17           C  
ATOM   1620  O   LEU C 220       9.692  -7.358  27.369  1.00126.17           O  
ATOM   1621  N   PRO C 221       7.854  -8.195  26.479  1.00110.01           N  
ATOM   1622  CA  PRO C 221       7.459  -8.554  27.803  1.00110.01           C  
ATOM   1623  CD  PRO C 221       6.659  -7.665  25.838  1.00110.01           C  
ATOM   1624  CB  PRO C 221       6.004  -9.024  27.726  1.00110.01           C  
ATOM   1625  CG  PRO C 221       5.550  -8.614  26.313  1.00110.01           C  
ATOM   1626  C   PRO C 221       8.396  -9.483  28.482  1.00110.01           C  
ATOM   1627  O   PRO C 221       8.506  -9.411  29.704  1.00110.01           O  
ATOM   1628  N   LEU C 222       9.086 -10.349  27.728  1.00 44.01           N  
ATOM   1629  CA  LEU C 222      10.019 -11.212  28.377  1.00 44.01           C  
ATOM   1630  CB  LEU C 222      10.671 -12.216  27.410  1.00 44.01           C  
ATOM   1631  CG  LEU C 222      11.681 -13.159  28.091  1.00 44.01           C  
ATOM   1632  CD1 LEU C 222      10.993 -14.057  29.132  1.00 44.01           C  
ATOM   1633  CD2 LEU C 222      12.485 -13.960  27.053  1.00 44.01           C  
ATOM   1634  C   LEU C 222      11.110 -10.364  28.954  1.00 44.01           C  
ATOM   1635  O   LEU C 222      11.472 -10.510  30.120  1.00 44.01           O  
ATOM   1636  N   ILE C 223      11.639  -9.418  28.154  1.00 90.89           N  
ATOM   1637  CA  ILE C 223      12.733  -8.604  28.603  1.00 90.89           C  
ATOM   1638  CB  ILE C 223      13.325  -7.724  27.541  1.00 90.89           C  
ATOM   1639  CG1 ILE C 223      14.688  -7.184  28.006  1.00 90.89           C  
ATOM   1640  CG2 ILE C 223      12.321  -6.615  27.207  1.00 90.89           C  
ATOM   1641  CD1 ILE C 223      15.493  -6.517  26.892  1.00 90.89           C  
ATOM   1642  C   ILE C 223      12.278  -7.739  29.734  1.00 90.89           C  
ATOM   1643  O   ILE C 223      13.032  -7.501  30.676  1.00 90.89           O  
ATOM   1644  N   TYR C 224      11.044  -7.201  29.661  1.00 51.54           N  
ATOM   1645  CA  TYR C 224      10.619  -6.364  30.746  1.00 51.54           C  
ATOM   1646  CB  TYR C 224       9.209  -5.753  30.600  1.00 51.54           C  
ATOM   1647  CG  TYR C 224       9.173  -4.697  29.548  1.00 51.54           C  
ATOM   1648  CD1 TYR C 224       9.599  -3.418  29.823  1.00 51.54           C  
ATOM   1649  CD2 TYR C 224       8.709  -4.982  28.287  1.00 51.54           C  
ATOM   1650  CE1 TYR C 224       9.562  -2.444  28.852  1.00 51.54           C  
ATOM   1651  CE2 TYR C 224       8.667  -4.018  27.312  1.00 51.54           C  
ATOM   1652  CZ  TYR C 224       9.094  -2.746  27.596  1.00 51.54           C  
ATOM   1653  OH  TYR C 224       9.049  -1.757  26.593  1.00 51.54           O  
ATOM   1654  C   TYR C 224      10.542  -7.192  31.990  1.00 51.54           C  
ATOM   1655  O   TYR C 224      11.050  -6.803  33.040  1.00 51.54           O  
ATOM   1656  N   PHE C 225       9.916  -8.378  31.892  1.00133.72           N  
ATOM   1657  CA  PHE C 225       9.697  -9.207  33.042  1.00133.72           C  
ATOM   1658  CB  PHE C 225       8.913 -10.484  32.692  1.00133.72           C  
ATOM   1659  CG  PHE C 225       8.729 -11.282  33.936  1.00133.72           C  
ATOM   1660  CD1 PHE C 225       7.703 -11.000  34.807  1.00133.72           C  
ATOM   1661  CD2 PHE C 225       9.583 -12.322  34.227  1.00133.72           C  
ATOM   1662  CE1 PHE C 225       7.534 -11.741  35.955  1.00133.72           C  
ATOM   1663  CE2 PHE C 225       9.419 -13.066  35.371  1.00133.72           C  
ATOM   1664  CZ  PHE C 225       8.393 -12.776  36.238  1.00133.72           C  
ATOM   1665  C   PHE C 225      11.005  -9.625  33.634  1.00133.72           C  
ATOM   1666  O   PHE C 225      11.217  -9.504  34.840  1.00133.72           O  
ATOM   1667  N   LEU C 226      11.933 -10.100  32.784  1.00161.43           N  
ATOM   1668  CA  LEU C 226      13.184 -10.633  33.240  1.00161.43           C  
ATOM   1669  CB  LEU C 226      14.043 -11.181  32.087  1.00161.43           C  
ATOM   1670  CG  LEU C 226      13.396 -12.369  31.352  1.00161.43           C  
ATOM   1671  CD1 LEU C 226      14.294 -12.884  30.217  1.00161.43           C  
ATOM   1672  CD2 LEU C 226      12.987 -13.479  32.336  1.00161.43           C  
ATOM   1673  C   LEU C 226      13.980  -9.571  33.924  1.00161.43           C  
ATOM   1674  O   LEU C 226      14.576  -9.818  34.971  1.00161.43           O  
ATOM   1675  N   PHE C 227      13.997  -8.344  33.373  1.00273.42           N  
ATOM   1676  CA  PHE C 227      14.835  -7.357  33.980  1.00273.42           C  
ATOM   1677  CB  PHE C 227      15.384  -6.312  33.003  1.00273.42           C  
ATOM   1678  CG  PHE C 227      16.281  -7.083  32.095  1.00273.42           C  
ATOM   1679  CD1 PHE C 227      17.603  -7.281  32.420  1.00273.42           C  
ATOM   1680  CD2 PHE C 227      15.795  -7.631  30.930  1.00273.42           C  
ATOM   1681  CE1 PHE C 227      18.431  -8.001  31.590  1.00273.42           C  
ATOM   1682  CE2 PHE C 227      16.618  -8.351  30.096  1.00273.42           C  
ATOM   1683  CZ  PHE C 227      17.939  -8.536  30.425  1.00273.42           C  
ATOM   1684  C   PHE C 227      14.080  -6.713  35.085  1.00273.42           C  
ATOM   1685  O   PHE C 227      12.852  -6.739  35.099  1.00273.42           O  
ATOM   1686  N   THR C 228      14.834  -6.105  36.024  1.00253.54           N  
ATOM   1687  CA  THR C 228      14.371  -5.634  37.298  1.00253.54           C  
ATOM   1688  CB  THR C 228      15.275  -4.609  37.932  1.00253.54           C  
ATOM   1689  OG1 THR C 228      14.810  -4.291  39.235  1.00253.54           O  
ATOM   1690  CG2 THR C 228      15.339  -3.346  37.058  1.00253.54           C  
ATOM   1691  C   THR C 228      12.964  -5.127  37.294  1.00253.54           C  
ATOM   1692  O   THR C 228      12.673  -3.948  37.097  1.00253.54           O  
ATOM   1693  N   ARG C 229      12.048  -6.088  37.504  1.00211.46           N  
ATOM   1694  CA  ARG C 229      10.664  -5.872  37.785  1.00211.46           C  
ATOM   1695  CB  ARG C 229      10.415  -5.274  39.180  1.00211.46           C  
ATOM   1696  CG  ARG C 229      10.958  -6.105  40.344  1.00211.46           C  
ATOM   1697  CD  ARG C 229      10.642  -5.485  41.708  1.00211.46           C  
ATOM   1698  NE  ARG C 229      11.395  -6.245  42.744  1.00211.46           N  
ATOM   1699  CZ  ARG C 229      12.669  -5.871  43.062  1.00211.46           C  
ATOM   1700  NH1 ARG C 229      13.247  -4.810  42.427  1.00211.46           N1+
ATOM   1701  NH2 ARG C 229      13.363  -6.554  44.019  1.00211.46           N  
ATOM   1702  C   ARG C 229      10.026  -4.940  36.825  1.00211.46           C  
ATOM   1703  O   ARG C 229       9.198  -4.127  37.231  1.00211.46           O  
ATOM   1704  N   LYS C 230      10.363  -5.002  35.532  1.00 96.50           N  
ATOM   1705  CA  LYS C 230       9.606  -4.119  34.708  1.00 96.50           C  
ATOM   1706  CB  LYS C 230      10.189  -3.928  33.298  1.00 96.50           C  
ATOM   1707  CG  LYS C 230      11.480  -3.108  33.269  1.00 96.50           C  
ATOM   1708  CD  LYS C 230      11.297  -1.671  33.760  1.00 96.50           C  
ATOM   1709  CE  LYS C 230      12.583  -0.844  33.735  1.00 96.50           C  
ATOM   1710  NZ  LYS C 230      12.312   0.528  34.217  1.00 96.50           N1+
ATOM   1711  C   LYS C 230       8.270  -4.763  34.554  1.00 96.50           C  
ATOM   1712  O   LYS C 230       8.181  -5.931  34.182  1.00 96.50           O  
ATOM   1713  N   ASN C 231       7.184  -4.020  34.842  1.00 49.73           N  
ATOM   1714  CA  ASN C 231       5.893  -4.617  34.688  1.00 49.73           C  
ATOM   1715  CB  ASN C 231       4.823  -4.032  35.626  1.00 49.73           C  
ATOM   1716  CG  ASN C 231       3.568  -4.884  35.498  1.00 49.73           C  
ATOM   1717  OD1 ASN C 231       3.638  -6.076  35.201  1.00 49.73           O  
ATOM   1718  ND2 ASN C 231       2.383  -4.255  35.718  1.00 49.73           N  
ATOM   1719  C   ASN C 231       5.470  -4.321  33.291  1.00 49.73           C  
ATOM   1720  O   ASN C 231       5.171  -3.181  32.941  1.00 49.73           O  
ATOM   1721  N   PRO C 232       5.463  -5.336  32.480  1.00149.52           N  
ATOM   1722  CA  PRO C 232       5.118  -5.181  31.097  1.00149.52           C  
ATOM   1723  CD  PRO C 232       5.272  -6.699  32.947  1.00149.52           C  
ATOM   1724  CB  PRO C 232       5.074  -6.599  30.532  1.00149.52           C  
ATOM   1725  CG  PRO C 232       4.657  -7.445  31.750  1.00149.52           C  
ATOM   1726  C   PRO C 232       3.795  -4.499  30.954  1.00149.52           C  
ATOM   1727  O   PRO C 232       3.677  -3.605  30.120  1.00149.52           O  
ATOM   1728  N   TYR C 233       2.799  -4.878  31.776  1.00 88.92           N  
ATOM   1729  CA  TYR C 233       1.473  -4.348  31.639  1.00 88.92           C  
ATOM   1730  CB  TYR C 233       0.468  -4.971  32.623  1.00 88.92           C  
ATOM   1731  CG  TYR C 233       0.265  -6.388  32.212  1.00 88.92           C  
ATOM   1732  CD1 TYR C 233       1.155  -7.366  32.592  1.00 88.92           C  
ATOM   1733  CD2 TYR C 233      -0.821  -6.738  31.442  1.00 88.92           C  
ATOM   1734  CE1 TYR C 233       0.964  -8.673  32.210  1.00 88.92           C  
ATOM   1735  CE2 TYR C 233      -1.017  -8.043  31.057  1.00 88.92           C  
ATOM   1736  CZ  TYR C 233      -0.123  -9.013  31.441  1.00 88.92           C  
ATOM   1737  OH  TYR C 233      -0.322 -10.354  31.048  1.00 88.92           O  
ATOM   1738  C   TYR C 233       1.494  -2.877  31.878  1.00 88.92           C  
ATOM   1739  O   TYR C 233       0.814  -2.125  31.184  1.00 88.92           O  
ATOM   1740  N   ARG C 234       2.258  -2.431  32.888  1.00113.85           N  
ATOM   1741  CA  ARG C 234       2.336  -1.035  33.207  1.00113.85           C  
ATOM   1742  CB  ARG C 234       3.196  -0.769  34.454  1.00113.85           C  
ATOM   1743  CG  ARG C 234       3.303   0.710  34.829  1.00113.85           C  
ATOM   1744  CD  ARG C 234       4.162   0.956  36.071  1.00113.85           C  
ATOM   1745  NE  ARG C 234       5.572   0.644  35.705  1.00113.85           N  
ATOM   1746  CZ  ARG C 234       6.529   0.561  36.675  1.00113.85           C  
ATOM   1747  NH1 ARG C 234       6.192   0.752  37.984  1.00113.85           N1+
ATOM   1748  NH2 ARG C 234       7.821   0.285  36.336  1.00113.85           N  
ATOM   1749  C   ARG C 234       2.968  -0.315  32.057  1.00113.85           C  
ATOM   1750  O   ARG C 234       2.552   0.785  31.697  1.00113.85           O  
ATOM   1751  N   PHE C 235       3.991  -0.938  31.442  1.00 47.60           N  
ATOM   1752  CA  PHE C 235       4.736  -0.340  30.370  1.00 47.60           C  
ATOM   1753  CB  PHE C 235       5.859  -1.259  29.860  1.00 47.60           C  
ATOM   1754  CG  PHE C 235       6.540  -0.560  28.737  1.00 47.60           C  
ATOM   1755  CD1 PHE C 235       7.558   0.334  28.976  1.00 47.60           C  
ATOM   1756  CD2 PHE C 235       6.154  -0.803  27.439  1.00 47.60           C  
ATOM   1757  CE1 PHE C 235       8.180   0.975  27.931  1.00 47.60           C  
ATOM   1758  CE2 PHE C 235       6.772  -0.165  26.391  1.00 47.60           C  
ATOM   1759  CZ  PHE C 235       7.787   0.726  26.638  1.00 47.60           C  
ATOM   1760  C   PHE C 235       3.837  -0.053  29.207  1.00 47.60           C  
ATOM   1761  O   PHE C 235       3.878   1.039  28.641  1.00 47.60           O  
ATOM   1762  N   LEU C 236       2.996  -1.028  28.816  1.00 82.99           N  
ATOM   1763  CA  LEU C 236       2.127  -0.838  27.689  1.00 82.99           C  
ATOM   1764  CB  LEU C 236       1.313  -2.089  27.309  1.00 82.99           C  
ATOM   1765  CG  LEU C 236       2.125  -3.169  26.567  1.00 82.99           C  
ATOM   1766  CD1 LEU C 236       3.291  -3.701  27.411  1.00 82.99           C  
ATOM   1767  CD2 LEU C 236       1.208  -4.290  26.053  1.00 82.99           C  
ATOM   1768  C   LEU C 236       1.166   0.264  27.982  1.00 82.99           C  
ATOM   1769  O   LEU C 236       0.857   1.074  27.111  1.00 82.99           O  
ATOM   1770  N   TRP C 237       0.676   0.334  29.229  1.00 67.83           N  
ATOM   1771  CA  TRP C 237      -0.301   1.318  29.579  1.00 67.83           C  
ATOM   1772  CB  TRP C 237      -0.747   1.186  31.044  1.00 67.83           C  
ATOM   1773  CG  TRP C 237      -1.489  -0.104  31.296  1.00 67.83           C  
ATOM   1774  CD2 TRP C 237      -1.870  -0.591  32.591  1.00 67.83           C  
ATOM   1775  CD1 TRP C 237      -1.916  -1.033  30.393  1.00 67.83           C  
ATOM   1776  NE1 TRP C 237      -2.541  -2.069  31.043  1.00 67.83           N  
ATOM   1777  CE2 TRP C 237      -2.520  -1.811  32.397  1.00 67.83           C  
ATOM   1778  CE3 TRP C 237      -1.692  -0.068  33.839  1.00 67.83           C  
ATOM   1779  CZ2 TRP C 237      -3.003  -2.528  33.454  1.00 67.83           C  
ATOM   1780  CZ3 TRP C 237      -2.183  -0.793  34.903  1.00 67.83           C  
ATOM   1781  CH2 TRP C 237      -2.825  -1.999  34.713  1.00 67.83           C  
ATOM   1782  C   TRP C 237       0.292   2.677  29.376  1.00 67.83           C  
ATOM   1783  O   TRP C 237      -0.370   3.564  28.841  1.00 67.83           O  
ATOM   1784  N   GLY C 238       1.547   2.878  29.826  1.00 46.47           N  
ATOM   1785  CA  GLY C 238       2.217   4.142  29.707  1.00 46.47           C  
ATOM   1786  C   GLY C 238       2.529   4.480  28.278  1.00 46.47           C  
ATOM   1787  O   GLY C 238       2.329   5.617  27.852  1.00 46.47           O  
ATOM   1788  N   ILE C 239       3.035   3.513  27.484  1.00175.67           N  
ATOM   1789  CA  ILE C 239       3.423   3.884  26.153  1.00175.67           C  
ATOM   1790  CB  ILE C 239       4.644   3.149  25.678  1.00175.67           C  
ATOM   1791  CG1 ILE C 239       5.209   3.799  24.403  1.00175.67           C  
ATOM   1792  CG2 ILE C 239       4.276   1.665  25.521  1.00175.67           C  
ATOM   1793  CD1 ILE C 239       6.607   3.304  24.035  1.00175.67           C  
ATOM   1794  C   ILE C 239       2.314   3.584  25.196  1.00175.67           C  
ATOM   1795  O   ILE C 239       2.553   3.214  24.047  1.00175.67           O  
ATOM   1796  N   VAL C 240       1.060   3.790  25.634  1.00106.84           N  
ATOM   1797  CA  VAL C 240      -0.052   3.566  24.763  1.00106.84           C  
ATOM   1798  CB  VAL C 240      -1.378   3.610  25.473  1.00106.84           C  
ATOM   1799  CG1 VAL C 240      -1.437   2.436  26.464  1.00106.84           C  
ATOM   1800  CG2 VAL C 240      -1.551   4.984  26.142  1.00106.84           C  
ATOM   1801  C   VAL C 240      -0.040   4.639  23.729  1.00106.84           C  
ATOM   1802  O   VAL C 240      -0.295   4.383  22.554  1.00106.84           O  
ATOM   1803  N   THR C 241       0.243   5.886  24.158  1.00130.27           N  
ATOM   1804  CA  THR C 241       0.203   6.981  23.241  1.00130.27           C  
ATOM   1805  CB  THR C 241       0.077   8.343  23.889  1.00130.27           C  
ATOM   1806  OG1 THR C 241       1.122   8.611  24.810  1.00130.27           O  
ATOM   1807  CG2 THR C 241      -1.279   8.395  24.612  1.00130.27           C  
ATOM   1808  C   THR C 241       1.319   6.931  22.240  1.00130.27           C  
ATOM   1809  O   THR C 241       1.054   7.204  21.070  1.00130.27           O  
ATOM   1810  N   PRO C 242       2.547   6.605  22.567  1.00137.86           N  
ATOM   1811  CA  PRO C 242       3.546   6.583  21.538  1.00137.86           C  
ATOM   1812  CD  PRO C 242       3.129   6.826  23.880  1.00137.86           C  
ATOM   1813  CB  PRO C 242       4.893   6.475  22.246  1.00137.86           C  
ATOM   1814  CG  PRO C 242       4.622   7.098  23.627  1.00137.86           C  
ATOM   1815  C   PRO C 242       3.301   5.488  20.552  1.00137.86           C  
ATOM   1816  O   PRO C 242       3.601   5.664  19.374  1.00137.86           O  
ATOM   1817  N   LEU C 243       2.760   4.347  21.010  1.00 55.82           N  
ATOM   1818  CA  LEU C 243       2.550   3.224  20.143  1.00 55.82           C  
ATOM   1819  CB  LEU C 243       2.075   1.968  20.889  1.00 55.82           C  
ATOM   1820  CG  LEU C 243       3.069   1.506  21.967  1.00 55.82           C  
ATOM   1821  CD1 LEU C 243       2.723   0.105  22.493  1.00 55.82           C  
ATOM   1822  CD2 LEU C 243       4.518   1.655  21.487  1.00 55.82           C  
ATOM   1823  C   LEU C 243       1.501   3.563  19.140  1.00 55.82           C  
ATOM   1824  O   LEU C 243       1.548   3.097  18.004  1.00 55.82           O  
ATOM   1825  N   ALA C 244       0.474   4.316  19.564  1.00 41.97           N  
ATOM   1826  CA  ALA C 244      -0.590   4.676  18.674  1.00 41.97           C  
ATOM   1827  CB  ALA C 244      -1.762   5.361  19.398  1.00 41.97           C  
ATOM   1828  C   ALA C 244      -0.103   5.622  17.624  1.00 41.97           C  
ATOM   1829  O   ALA C 244      -0.389   5.446  16.442  1.00 41.97           O  
ATOM   1830  N   THR C 245       0.656   6.658  18.032  1.00 53.09           N  
ATOM   1831  CA  THR C 245       1.125   7.626  17.085  1.00 53.09           C  
ATOM   1832  CB  THR C 245       1.883   8.748  17.731  1.00 53.09           C  
ATOM   1833  OG1 THR C 245       1.037   9.444  18.633  1.00 53.09           O  
ATOM   1834  CG2 THR C 245       2.401   9.700  16.640  1.00 53.09           C  
ATOM   1835  C   THR C 245       2.035   6.965  16.099  1.00 53.09           C  
ATOM   1836  O   THR C 245       1.844   7.088  14.894  1.00 53.09           O  
ATOM   1837  N   ALA C 246       3.015   6.182  16.576  1.00 42.65           N  
ATOM   1838  CA  ALA C 246       3.979   5.586  15.694  1.00 42.65           C  
ATOM   1839  CB  ALA C 246       5.007   4.720  16.440  1.00 42.65           C  
ATOM   1840  C   ALA C 246       3.289   4.707  14.700  1.00 42.65           C  
ATOM   1841  O   ALA C 246       3.669   4.671  13.532  1.00 42.65           O  
ATOM   1842  N   PHE C 247       2.270   3.951  15.140  1.00 55.08           N  
ATOM   1843  CA  PHE C 247       1.577   3.069  14.249  1.00 55.08           C  
ATOM   1844  CB  PHE C 247       0.495   2.274  15.005  1.00 55.08           C  
ATOM   1845  CG  PHE C 247      -0.076   1.217  14.124  1.00 55.08           C  
ATOM   1846  CD1 PHE C 247       0.602   0.036  13.927  1.00 55.08           C  
ATOM   1847  CD2 PHE C 247      -1.296   1.393  13.515  1.00 55.08           C  
ATOM   1848  CE1 PHE C 247       0.079  -0.948  13.122  1.00 55.08           C  
ATOM   1849  CE2 PHE C 247      -1.825   0.413  12.708  1.00 55.08           C  
ATOM   1850  CZ  PHE C 247      -1.136  -0.760  12.509  1.00 55.08           C  
ATOM   1851  C   PHE C 247       0.909   3.884  13.178  1.00 55.08           C  
ATOM   1852  O   PHE C 247       1.102   3.641  11.987  1.00 55.08           O  
ATOM   1853  N   GLY C 248       0.116   4.895  13.584  1.00 45.65           N  
ATOM   1854  CA  GLY C 248      -0.649   5.685  12.655  1.00 45.65           C  
ATOM   1855  C   GLY C 248       0.208   6.554  11.779  1.00 45.65           C  
ATOM   1856  O   GLY C 248      -0.017   6.657  10.575  1.00 45.65           O  
ATOM   1857  N   THR C 249       1.188   7.248  12.377  1.00 61.42           N  
ATOM   1858  CA  THR C 249       2.041   8.174  11.687  1.00 61.42           C  
ATOM   1859  CB  THR C 249       2.874   8.981  12.639  1.00 61.42           C  
ATOM   1860  OG1 THR C 249       2.037   9.686  13.543  1.00 61.42           O  
ATOM   1861  CG2 THR C 249       3.728   9.974  11.833  1.00 61.42           C  
ATOM   1862  C   THR C 249       2.991   7.449  10.790  1.00 61.42           C  
ATOM   1863  O   THR C 249       3.301   7.908   9.691  1.00 61.42           O  
ATOM   1864  N   SER C 250       3.491   6.292  11.253  1.00116.35           N  
ATOM   1865  CA  SER C 250       4.474   5.557  10.515  1.00116.35           C  
ATOM   1866  CB  SER C 250       4.076   5.355   9.042  1.00116.35           C  
ATOM   1867  OG  SER C 250       5.081   4.628   8.355  1.00116.35           O  
ATOM   1868  C   SER C 250       5.753   6.324  10.553  1.00116.35           C  
ATOM   1869  O   SER C 250       6.754   5.875  10.010  1.00116.35           O  
ATOM   1870  N   SER C 251       5.801   7.486  11.224  1.00 61.69           N  
ATOM   1871  CA  SER C 251       7.077   8.138  11.270  1.00 61.69           C  
ATOM   1872  CB  SER C 251       7.016   9.652  11.006  1.00 61.69           C  
ATOM   1873  OG  SER C 251       8.320  10.211  11.076  1.00 61.69           O  
ATOM   1874  C   SER C 251       7.615   7.958  12.651  1.00 61.69           C  
ATOM   1875  O   SER C 251       7.062   8.478  13.620  1.00 61.69           O  
ATOM   1876  N   SER C 252       8.720   7.197  12.770  1.00 47.46           N  
ATOM   1877  CA  SER C 252       9.324   6.995  14.050  1.00 47.46           C  
ATOM   1878  CB  SER C 252      10.535   6.048  14.004  1.00 47.46           C  
ATOM   1879  OG  SER C 252      11.078   5.884  15.305  1.00 47.46           O  
ATOM   1880  C   SER C 252       9.790   8.345  14.498  1.00 47.46           C  
ATOM   1881  O   SER C 252       9.558   8.755  15.633  1.00 47.46           O  
ATOM   1882  N   SER C 253      10.423   9.096  13.579  1.00 88.92           N  
ATOM   1883  CA  SER C 253      10.970  10.388  13.888  1.00 88.92           C  
ATOM   1884  CB  SER C 253      11.750  11.000  12.711  1.00 88.92           C  
ATOM   1885  OG  SER C 253      12.883  10.201  12.404  1.00 88.92           O  
ATOM   1886  C   SER C 253       9.882  11.360  14.246  1.00 88.92           C  
ATOM   1887  O   SER C 253      10.081  12.240  15.080  1.00 88.92           O  
ATOM   1888  N   ALA C 254       8.709  11.255  13.598  1.00 52.47           N  
ATOM   1889  CA  ALA C 254       7.616  12.166  13.832  1.00 52.47           C  
ATOM   1890  CB  ALA C 254       6.454  11.960  12.845  1.00 52.47           C  
ATOM   1891  C   ALA C 254       7.057  11.996  15.214  1.00 52.47           C  
ATOM   1892  O   ALA C 254       6.604  12.966  15.821  1.00 52.47           O  
ATOM   1893  N   THR C 255       7.017  10.738  15.700  1.00163.12           N  
ATOM   1894  CA  THR C 255       6.474  10.339  16.978  1.00163.12           C  
ATOM   1895  CB  THR C 255       6.194   8.863  17.099  1.00163.12           C  
ATOM   1896  OG1 THR C 255       7.349   8.105  16.789  1.00163.12           O  
ATOM   1897  CG2 THR C 255       5.045   8.482  16.161  1.00163.12           C  
ATOM   1898  C   THR C 255       7.332  10.760  18.141  1.00163.12           C  
ATOM   1899  O   THR C 255       6.831  10.944  19.249  1.00163.12           O  
ATOM   1900  N   LEU C 256       8.633  10.994  17.910  1.00169.72           N  
ATOM   1901  CA  LEU C 256       9.624  11.214  18.925  1.00169.72           C  
ATOM   1902  CB  LEU C 256      10.924  11.727  18.268  1.00169.72           C  
ATOM   1903  CG  LEU C 256      12.162  11.848  19.174  1.00169.72           C  
ATOM   1904  CD1 LEU C 256      11.996  12.950  20.222  1.00169.72           C  
ATOM   1905  CD2 LEU C 256      12.554  10.492  19.777  1.00169.72           C  
ATOM   1906  C   LEU C 256       9.156  12.198  19.967  1.00169.72           C  
ATOM   1907  O   LEU C 256       9.442  11.961  21.140  1.00169.72           O  
ATOM   1908  N   PRO C 257       8.491  13.283  19.696  1.00 95.53           N  
ATOM   1909  CA  PRO C 257       8.066  14.091  20.809  1.00 95.53           C  
ATOM   1910  CD  PRO C 257       8.733  14.070  18.503  1.00 95.53           C  
ATOM   1911  CB  PRO C 257       7.550  15.385  20.195  1.00 95.53           C  
ATOM   1912  CG  PRO C 257       8.401  15.515  18.913  1.00 95.53           C  
ATOM   1913  C   PRO C 257       7.115  13.361  21.716  1.00 95.53           C  
ATOM   1914  O   PRO C 257       7.280  13.418  22.934  1.00 95.53           O  
ATOM   1915  N   LEU C 258       6.133  12.638  21.149  1.00 58.80           N  
ATOM   1916  CA  LEU C 258       5.188  11.912  21.946  1.00 58.80           C  
ATOM   1917  CB  LEU C 258       4.040  11.292  21.138  1.00 58.80           C  
ATOM   1918  CG  LEU C 258       3.058  10.526  22.041  1.00 58.80           C  
ATOM   1919  CD1 LEU C 258       2.414  11.463  23.077  1.00 58.80           C  
ATOM   1920  CD2 LEU C 258       2.014   9.766  21.215  1.00 58.80           C  
ATOM   1921  C   LEU C 258       5.905  10.798  22.648  1.00 58.80           C  
ATOM   1922  O   LEU C 258       5.541  10.415  23.758  1.00 58.80           O  
ATOM   1923  N   MET C 259       6.912  10.199  21.987  1.00 45.94           N  
ATOM   1924  CA  MET C 259       7.659   9.142  22.603  1.00 45.94           C  
ATOM   1925  CB  MET C 259       8.664   8.495  21.633  1.00 45.94           C  
ATOM   1926  CG  MET C 259       9.412   7.302  22.233  1.00 45.94           C  
ATOM   1927  SD  MET C 259      10.445   6.385  21.051  1.00 45.94           S  
ATOM   1928  CE  MET C 259      11.652   7.721  20.817  1.00 45.94           C  
ATOM   1929  C   MET C 259       8.424   9.690  23.777  1.00 45.94           C  
ATOM   1930  O   MET C 259       8.510   9.052  24.825  1.00 45.94           O  
ATOM   1931  N   MET C 260       9.013  10.892  23.618  1.00107.95           N  
ATOM   1932  CA  MET C 260       9.799  11.528  24.644  1.00107.95           C  
ATOM   1933  CB  MET C 260      10.471  12.821  24.157  1.00107.95           C  
ATOM   1934  CG  MET C 260      11.559  12.582  23.112  1.00107.95           C  
ATOM   1935  SD  MET C 260      13.146  11.987  23.765  1.00107.95           S  
ATOM   1936  CE  MET C 260      13.863  13.642  23.973  1.00107.95           C  
ATOM   1937  C   MET C 260       8.923  11.904  25.797  1.00107.95           C  
ATOM   1938  O   MET C 260       9.339  11.861  26.954  1.00107.95           O  
ATOM   1939  N   LYS C 261       7.693  12.344  25.497  1.00135.89           N  
ATOM   1940  CA  LYS C 261       6.749  12.743  26.496  1.00135.89           C  
ATOM   1941  CB  LYS C 261       5.502  13.364  25.841  1.00135.89           C  
ATOM   1942  CG  LYS C 261       4.455  13.936  26.795  1.00135.89           C  
ATOM   1943  CD  LYS C 261       3.726  12.880  27.618  1.00135.89           C  
ATOM   1944  CE  LYS C 261       2.477  13.427  28.307  1.00135.89           C  
ATOM   1945  NZ  LYS C 261       1.471  13.808  27.290  1.00135.89           N1+
ATOM   1946  C   LYS C 261       6.366  11.531  27.282  1.00135.89           C  
ATOM   1947  O   LYS C 261       6.111  11.606  28.481  1.00135.89           O  
ATOM   1948  N   CYS C 262       6.281  10.372  26.611  1.00 77.98           N  
ATOM   1949  CA  CYS C 262       5.937   9.158  27.288  1.00 77.98           C  
ATOM   1950  CB  CYS C 262       5.770   7.970  26.325  1.00 77.98           C  
ATOM   1951  SG  CYS C 262       5.331   6.431  27.188  1.00 77.98           S  
ATOM   1952  C   CYS C 262       7.027   8.811  28.244  1.00 77.98           C  
ATOM   1953  O   CYS C 262       6.759   8.295  29.325  1.00 77.98           O  
ATOM   1954  N   VAL C 263       8.297   9.013  27.845  1.00 53.53           N  
ATOM   1955  CA  VAL C 263       9.372   8.683  28.732  1.00 53.53           C  
ATOM   1956  CB  VAL C 263      10.712   8.720  28.066  1.00 53.53           C  
ATOM   1957  CG1 VAL C 263      11.779   8.404  29.127  1.00 53.53           C  
ATOM   1958  CG2 VAL C 263      10.699   7.737  26.884  1.00 53.53           C  
ATOM   1959  C   VAL C 263       9.429   9.625  29.899  1.00 53.53           C  
ATOM   1960  O   VAL C 263       9.518   9.184  31.043  1.00 53.53           O  
ATOM   1961  N   GLU C 264       9.470  10.950  29.633  1.00127.36           N  
ATOM   1962  CA  GLU C 264       9.595  11.928  30.683  1.00127.36           C  
ATOM   1963  CB  GLU C 264      10.194  13.259  30.198  1.00127.36           C  
ATOM   1964  CG  GLU C 264      10.405  14.253  31.344  1.00127.36           C  
ATOM   1965  CD  GLU C 264      10.778  15.608  30.757  1.00127.36           C  
ATOM   1966  OE1 GLU C 264       9.924  16.196  30.040  1.00127.36           O  
ATOM   1967  OE2 GLU C 264      11.919  16.075  31.017  1.00127.36           O1-
ATOM   1968  C   GLU C 264       8.335  12.305  31.377  1.00127.36           C  
ATOM   1969  O   GLU C 264       8.262  12.247  32.604  1.00127.36           O  
ATOM   1970  N   GLU C 265       7.301  12.677  30.595  1.00151.65           N  
ATOM   1971  CA  GLU C 265       6.130  13.245  31.195  1.00151.65           C  
ATOM   1972  CB  GLU C 265       5.030  13.626  30.192  1.00151.65           C  
ATOM   1973  CG  GLU C 265       3.748  14.105  30.881  1.00151.65           C  
ATOM   1974  CD  GLU C 265       4.070  15.359  31.682  1.00151.65           C  
ATOM   1975  OE1 GLU C 265       5.244  15.812  31.630  1.00151.65           O  
ATOM   1976  OE2 GLU C 265       3.144  15.877  32.363  1.00151.65           O1-
ATOM   1977  C   GLU C 265       5.575  12.229  32.101  1.00151.65           C  
ATOM   1978  O   GLU C 265       5.147  12.522  33.216  1.00151.65           O  
ATOM   1979  N   ASN C 266       5.597  10.983  31.632  1.00232.12           N  
ATOM   1980  CA  ASN C 266       5.112   9.959  32.480  1.00232.12           C  
ATOM   1981  CB  ASN C 266       3.834   9.278  31.959  1.00232.12           C  
ATOM   1982  CG  ASN C 266       2.689  10.278  32.050  1.00232.12           C  
ATOM   1983  OD1 ASN C 266       2.457  10.881  33.097  1.00232.12           O  
ATOM   1984  ND2 ASN C 266       1.955  10.465  30.921  1.00232.12           N  
ATOM   1985  C   ASN C 266       6.174   8.921  32.524  1.00232.12           C  
ATOM   1986  O   ASN C 266       7.106   8.942  31.734  1.00232.12           O  
ATOM   1987  N   ASN C 267       6.055   7.976  33.461  1.00243.85           N  
ATOM   1988  CA  ASN C 267       6.982   6.895  33.615  1.00243.85           C  
ATOM   1989  CB  ASN C 267       7.406   6.269  32.274  1.00243.85           C  
ATOM   1990  CG  ASN C 267       6.187   5.589  31.668  1.00243.85           C  
ATOM   1991  OD1 ASN C 267       6.202   5.176  30.509  1.00243.85           O  
ATOM   1992  ND2 ASN C 267       5.095   5.473  32.471  1.00243.85           N  
ATOM   1993  C   ASN C 267       8.228   7.335  34.328  1.00243.85           C  
ATOM   1994  O   ASN C 267       9.045   6.494  34.695  1.00243.85           O  
ATOM   1995  N   GLY C 268       8.400   8.647  34.579  1.00 60.15           N  
ATOM   1996  CA  GLY C 268       9.472   9.106  35.424  1.00 60.15           C  
ATOM   1997  C   GLY C 268      10.830   8.615  35.006  1.00 60.15           C  
ATOM   1998  O   GLY C 268      11.473   7.881  35.754  1.00 60.15           O  
ATOM   1999  N   VAL C 269      11.311   8.995  33.806  1.00 45.89           N  
ATOM   2000  CA  VAL C 269      12.639   8.620  33.399  1.00 45.89           C  
ATOM   2001  CB  VAL C 269      12.703   8.053  32.014  1.00 45.89           C  
ATOM   2002  CG1 VAL C 269      14.175   7.765  31.671  1.00 45.89           C  
ATOM   2003  CG2 VAL C 269      11.780   6.827  31.943  1.00 45.89           C  
ATOM   2004  C   VAL C 269      13.441   9.885  33.377  1.00 45.89           C  
ATOM   2005  O   VAL C 269      12.886  10.972  33.226  1.00 45.89           O  
ATOM   2006  N   ALA C 270      14.773   9.780  33.561  1.00 44.76           N  
ATOM   2007  CA  ALA C 270      15.594  10.957  33.582  1.00 44.76           C  
ATOM   2008  CB  ALA C 270      16.958  10.744  34.261  1.00 44.76           C  
ATOM   2009  C   ALA C 270      15.853  11.430  32.185  1.00 44.76           C  
ATOM   2010  O   ALA C 270      15.969  10.642  31.248  1.00 44.76           O  
ATOM   2011  N   LYS C 271      15.974  12.763  32.037  1.00 75.97           N  
ATOM   2012  CA  LYS C 271      16.270  13.404  30.788  1.00 75.97           C  
ATOM   2013  CB  LYS C 271      16.390  14.932  30.904  1.00 75.97           C  
ATOM   2014  CG  LYS C 271      15.098  15.638  31.314  1.00 75.97           C  
ATOM   2015  CD  LYS C 271      15.328  17.089  31.736  1.00 75.97           C  
ATOM   2016  CE  LYS C 271      16.237  17.223  32.959  1.00 75.97           C  
ATOM   2017  NZ  LYS C 271      16.583  18.644  33.184  1.00 75.97           N1+
ATOM   2018  C   LYS C 271      17.616  12.905  30.400  1.00 75.97           C  
ATOM   2019  O   LYS C 271      17.949  12.794  29.222  1.00 75.97           O  
ATOM   2020  N   HIS C 272      18.439  12.599  31.414  1.00155.99           N  
ATOM   2021  CA  HIS C 272      19.747  12.096  31.151  1.00155.99           C  
ATOM   2022  ND1 HIS C 272      22.808  11.173  31.403  1.00155.99           N  
ATOM   2023  CG  HIS C 272      21.629  10.746  31.969  1.00155.99           C  
ATOM   2024  CB  HIS C 272      20.511  11.644  32.403  1.00155.99           C  
ATOM   2025  NE2 HIS C 272      22.830   8.951  31.323  1.00155.99           N  
ATOM   2026  CD2 HIS C 272      21.667   9.384  31.925  1.00155.99           C  
ATOM   2027  CE1 HIS C 272      23.486  10.058  31.034  1.00155.99           C  
ATOM   2028  C   HIS C 272      19.657  10.867  30.310  1.00155.99           C  
ATOM   2029  O   HIS C 272      20.490  10.663  29.428  1.00155.99           O  
ATOM   2030  N   ILE C 273      18.758   9.932  30.658  1.00 93.30           N  
ATOM   2031  CA  ILE C 273      18.688   8.758  29.842  1.00 93.30           C  
ATOM   2032  CB  ILE C 273      18.123   7.608  30.611  1.00 93.30           C  
ATOM   2033  CG1 ILE C 273      19.073   7.294  31.776  1.00 93.30           C  
ATOM   2034  CG2 ILE C 273      17.895   6.427  29.657  1.00 93.30           C  
ATOM   2035  CD1 ILE C 273      18.466   6.382  32.832  1.00 93.30           C  
ATOM   2036  C   ILE C 273      17.886   8.940  28.584  1.00 93.30           C  
ATOM   2037  O   ILE C 273      18.421   8.919  27.477  1.00 93.30           O  
ATOM   2038  N   SER C 274      16.589   9.271  28.739  1.00 56.44           N  
ATOM   2039  CA  SER C 274      15.673   9.213  27.633  1.00 56.44           C  
ATOM   2040  CB  SER C 274      14.242   9.601  28.034  1.00 56.44           C  
ATOM   2041  OG  SER C 274      14.200  10.961  28.441  1.00 56.44           O  
ATOM   2042  C   SER C 274      16.086  10.140  26.536  1.00 56.44           C  
ATOM   2043  O   SER C 274      16.088   9.774  25.363  1.00 56.44           O  
ATOM   2044  N   ARG C 275      16.513  11.353  26.904  1.00168.03           N  
ATOM   2045  CA  ARG C 275      16.800  12.399  25.971  1.00168.03           C  
ATOM   2046  CB  ARG C 275      17.181  13.720  26.658  1.00168.03           C  
ATOM   2047  CG  ARG C 275      16.050  14.283  27.520  1.00168.03           C  
ATOM   2048  CD  ARG C 275      14.662  14.037  26.923  1.00168.03           C  
ATOM   2049  NE  ARG C 275      13.680  14.814  27.731  1.00168.03           N  
ATOM   2050  CZ  ARG C 275      12.417  15.020  27.255  1.00168.03           C  
ATOM   2051  NH1 ARG C 275      12.035  14.458  26.071  1.00168.03           N1+
ATOM   2052  NH2 ARG C 275      11.542  15.793  27.961  1.00168.03           N  
ATOM   2053  C   ARG C 275      17.919  12.008  25.055  1.00168.03           C  
ATOM   2054  O   ARG C 275      18.192  12.739  24.105  1.00168.03           O  
ATOM   2055  N   PHE C 276      18.780  11.056  25.467  1.00123.17           N  
ATOM   2056  CA  PHE C 276      19.779  10.500  24.584  1.00123.17           C  
ATOM   2057  CB  PHE C 276      21.084  10.179  25.332  1.00123.17           C  
ATOM   2058  CG  PHE C 276      22.049   9.618  24.347  1.00123.17           C  
ATOM   2059  CD1 PHE C 276      22.864  10.448  23.610  1.00123.17           C  
ATOM   2060  CD2 PHE C 276      22.135   8.259  24.159  1.00123.17           C  
ATOM   2061  CE1 PHE C 276      23.753   9.925  22.700  1.00123.17           C  
ATOM   2062  CE2 PHE C 276      23.022   7.731  23.252  1.00123.17           C  
ATOM   2063  CZ  PHE C 276      23.833   8.565  22.520  1.00123.17           C  
ATOM   2064  C   PHE C 276      19.356   9.243  23.866  1.00123.17           C  
ATOM   2065  O   PHE C 276      19.589   9.075  22.673  1.00123.17           O  
ATOM   2066  N   ILE C 277      18.753   8.293  24.606  1.00 65.21           N  
ATOM   2067  CA  ILE C 277      18.446   6.999  24.063  1.00 65.21           C  
ATOM   2068  CB  ILE C 277      18.008   6.006  25.100  1.00 65.21           C  
ATOM   2069  CG1 ILE C 277      19.151   5.734  26.091  1.00 65.21           C  
ATOM   2070  CG2 ILE C 277      17.514   4.745  24.371  1.00 65.21           C  
ATOM   2071  CD1 ILE C 277      18.731   4.885  27.289  1.00 65.21           C  
ATOM   2072  C   ILE C 277      17.363   7.085  23.038  1.00 65.21           C  
ATOM   2073  O   ILE C 277      17.398   6.378  22.032  1.00 65.21           O  
ATOM   2074  N   LEU C 278      16.343   7.923  23.295  1.00 76.12           N  
ATOM   2075  CA  LEU C 278      15.195   7.977  22.439  1.00 76.12           C  
ATOM   2076  CB  LEU C 278      14.045   8.831  23.005  1.00 76.12           C  
ATOM   2077  CG  LEU C 278      13.411   8.246  24.277  1.00 76.12           C  
ATOM   2078  CD1 LEU C 278      12.190   9.071  24.715  1.00 76.12           C  
ATOM   2079  CD2 LEU C 278      13.096   6.751  24.105  1.00 76.12           C  
ATOM   2080  C   LEU C 278      15.488   8.480  21.054  1.00 76.12           C  
ATOM   2081  O   LEU C 278      15.069   7.838  20.092  1.00 76.12           O  
ATOM   2082  N   PRO C 279      16.157   9.590  20.875  1.00 88.01           N  
ATOM   2083  CA  PRO C 279      16.405  10.062  19.540  1.00 88.01           C  
ATOM   2084  CD  PRO C 279      16.141  10.676  21.842  1.00 88.01           C  
ATOM   2085  CB  PRO C 279      16.945  11.481  19.691  1.00 88.01           C  
ATOM   2086  CG  PRO C 279      16.326  11.961  21.017  1.00 88.01           C  
ATOM   2087  C   PRO C 279      17.306   9.142  18.794  1.00 88.01           C  
ATOM   2088  O   PRO C 279      17.039   8.853  17.630  1.00 88.01           O  
ATOM   2089  N   ILE C 280      18.357   8.635  19.458  1.00131.82           N  
ATOM   2090  CA  ILE C 280      19.287   7.796  18.774  1.00131.82           C  
ATOM   2091  CB  ILE C 280      20.459   7.400  19.633  1.00131.82           C  
ATOM   2092  CG1 ILE C 280      21.493   6.629  18.796  1.00131.82           C  
ATOM   2093  CG2 ILE C 280      19.947   6.643  20.870  1.00131.82           C  
ATOM   2094  CD1 ILE C 280      22.164   7.482  17.721  1.00131.82           C  
ATOM   2095  C   ILE C 280      18.572   6.564  18.315  1.00131.82           C  
ATOM   2096  O   ILE C 280      18.673   6.179  17.153  1.00131.82           O  
ATOM   2097  N   GLY C 281      17.779   5.947  19.207  1.00 40.31           N  
ATOM   2098  CA  GLY C 281      17.087   4.727  18.911  1.00 40.31           C  
ATOM   2099  C   GLY C 281      16.103   4.965  17.817  1.00 40.31           C  
ATOM   2100  O   GLY C 281      15.837   4.084  17.006  1.00 40.31           O  
ATOM   2101  N   ALA C 282      15.546   6.180  17.759  1.00 90.91           N  
ATOM   2102  CA  ALA C 282      14.487   6.517  16.856  1.00 90.91           C  
ATOM   2103  CB  ALA C 282      14.080   8.000  16.955  1.00 90.91           C  
ATOM   2104  C   ALA C 282      14.903   6.248  15.442  1.00 90.91           C  
ATOM   2105  O   ALA C 282      14.048   6.071  14.577  1.00 90.91           O  
ATOM   2106  N   THR C 283      16.190   6.463  15.129  1.00201.92           N  
ATOM   2107  CA  THR C 283      16.790   6.142  13.863  1.00201.92           C  
ATOM   2108  CB  THR C 283      17.784   7.205  13.483  1.00201.92           C  
ATOM   2109  OG1 THR C 283      17.179   8.487  13.529  1.00201.92           O  
ATOM   2110  CG2 THR C 283      18.274   6.943  12.055  1.00201.92           C  
ATOM   2111  C   THR C 283      17.548   4.837  13.868  1.00201.92           C  
ATOM   2112  O   THR C 283      17.870   4.343  12.801  1.00201.92           O  
ATOM   2113  N   VAL C 284      18.095   4.384  15.018  1.00154.61           N  
ATOM   2114  CA  VAL C 284      18.877   3.165  15.079  1.00154.61           C  
ATOM   2115  CB  VAL C 284      19.949   3.229  16.128  1.00154.61           C  
ATOM   2116  CG1 VAL C 284      19.279   3.333  17.508  1.00154.61           C  
ATOM   2117  CG2 VAL C 284      20.860   2.000  15.972  1.00154.61           C  
ATOM   2118  C   VAL C 284      18.103   1.903  15.344  1.00154.61           C  
ATOM   2119  O   VAL C 284      18.364   0.857  14.749  1.00154.61           O  
ATOM   2120  N   ASN C 285      17.137   1.954  16.279  1.00125.66           N  
ATOM   2121  CA  ASN C 285      16.552   0.719  16.702  1.00125.66           C  
ATOM   2122  CB  ASN C 285      16.187   0.677  18.192  1.00125.66           C  
ATOM   2123  CG  ASN C 285      15.954  -0.786  18.549  1.00125.66           C  
ATOM   2124  OD1 ASN C 285      16.253  -1.683  17.764  1.00125.66           O  
ATOM   2125  ND2 ASN C 285      15.405  -1.045  19.763  1.00125.66           N  
ATOM   2126  C   ASN C 285      15.305   0.431  15.959  1.00125.66           C  
ATOM   2127  O   ASN C 285      14.211   0.563  16.500  1.00125.66           O  
ATOM   2128  N   MET C 286      15.433  -0.022  14.705  1.00188.02           N  
ATOM   2129  CA  MET C 286      14.251  -0.414  14.011  1.00188.02           C  
ATOM   2130  CB  MET C 286      14.111   0.180  12.600  1.00188.02           C  
ATOM   2131  CG  MET C 286      13.358   1.512  12.691  1.00188.02           C  
ATOM   2132  SD  MET C 286      13.668   2.754  11.409  1.00188.02           S  
ATOM   2133  CE  MET C 286      14.536   3.844  12.576  1.00188.02           C  
ATOM   2134  C   MET C 286      14.196  -1.902  14.034  1.00188.02           C  
ATOM   2135  O   MET C 286      14.877  -2.589  13.274  1.00188.02           O  
ATOM   2136  N   ASP C 287      13.454  -2.422  15.034  1.00 83.29           N  
ATOM   2137  CA  ASP C 287      13.250  -3.829  15.204  1.00 83.29           C  
ATOM   2138  CB  ASP C 287      12.730  -4.187  16.608  1.00 83.29           C  
ATOM   2139  CG  ASP C 287      13.850  -3.955  17.613  1.00 83.29           C  
ATOM   2140  OD1 ASP C 287      15.038  -4.150  17.239  1.00 83.29           O  
ATOM   2141  OD2 ASP C 287      13.529  -3.572  18.770  1.00 83.29           O1-
ATOM   2142  C   ASP C 287      12.236  -4.311  14.221  1.00 83.29           C  
ATOM   2143  O   ASP C 287      12.423  -5.328  13.557  1.00 83.29           O  
ATOM   2144  N   GLY C 288      11.137  -3.542  14.099  1.00 63.14           N  
ATOM   2145  CA  GLY C 288       9.994  -3.869  13.293  1.00 63.14           C  
ATOM   2146  C   GLY C 288      10.395  -3.911  11.859  1.00 63.14           C  
ATOM   2147  O   GLY C 288       9.738  -4.558  11.045  1.00 63.14           O  
ATOM   2148  N   ALA C 289      11.385  -3.086  11.484  1.00 76.59           N  
ATOM   2149  CA  ALA C 289      11.880  -3.114  10.142  1.00 76.59           C  
ATOM   2150  CB  ALA C 289      12.844  -1.952   9.853  1.00 76.59           C  
ATOM   2151  C   ALA C 289      12.617  -4.397   9.886  1.00 76.59           C  
ATOM   2152  O   ALA C 289      12.325  -5.117   8.935  1.00 76.59           O  
ATOM   2153  N   ALA C 290      13.527  -4.775  10.803  1.00 79.26           N  
ATOM   2154  CA  ALA C 290      14.385  -5.910  10.597  1.00 79.26           C  
ATOM   2155  CB  ALA C 290      15.295  -6.198  11.803  1.00 79.26           C  
ATOM   2156  C   ALA C 290      13.533  -7.116  10.375  1.00 79.26           C  
ATOM   2157  O   ALA C 290      13.935  -8.023   9.647  1.00 79.26           O  
ATOM   2158  N   LEU C 291      12.371  -7.204  11.054  1.00139.99           N  
ATOM   2159  CA  LEU C 291      11.504  -8.325  10.806  1.00139.99           C  
ATOM   2160  CB  LEU C 291      10.206  -8.363  11.631  1.00139.99           C  
ATOM   2161  CG  LEU C 291      10.308  -8.728  13.115  1.00139.99           C  
ATOM   2162  CD1 LEU C 291      10.963  -7.619  13.944  1.00139.99           C  
ATOM   2163  CD2 LEU C 291       8.923  -9.130  13.643  1.00139.99           C  
ATOM   2164  C   LEU C 291      10.970  -8.244   9.412  1.00139.99           C  
ATOM   2165  O   LEU C 291      11.094  -9.181   8.628  1.00139.99           O  
ATOM   2166  N   PHE C 292      10.414  -7.070   9.063  1.00 93.99           N  
ATOM   2167  CA  PHE C 292       9.744  -6.833   7.815  1.00 93.99           C  
ATOM   2168  CB  PHE C 292       9.300  -5.366   7.684  1.00 93.99           C  
ATOM   2169  CG  PHE C 292       8.997  -5.076   6.253  1.00 93.99           C  
ATOM   2170  CD1 PHE C 292       7.811  -5.459   5.673  1.00 93.99           C  
ATOM   2171  CD2 PHE C 292       9.919  -4.399   5.488  1.00 93.99           C  
ATOM   2172  CE1 PHE C 292       7.553  -5.173   4.352  1.00 93.99           C  
ATOM   2173  CE2 PHE C 292       9.669  -4.111   4.168  1.00 93.99           C  
ATOM   2174  CZ  PHE C 292       8.482  -4.499   3.596  1.00 93.99           C  
ATOM   2175  C   PHE C 292      10.669  -7.127   6.682  1.00 93.99           C  
ATOM   2176  O   PHE C 292      10.266  -7.690   5.666  1.00 93.99           O  
ATOM   2177  N   GLN C 293      11.932  -6.706   6.804  1.00 68.97           N  
ATOM   2178  CA  GLN C 293      12.903  -6.934   5.779  1.00 68.97           C  
ATOM   2179  CB  GLN C 293      14.210  -6.171   6.045  1.00 68.97           C  
ATOM   2180  CG  GLN C 293      14.016  -4.653   6.026  1.00 68.97           C  
ATOM   2181  CD  GLN C 293      15.357  -3.991   6.301  1.00 68.97           C  
ATOM   2182  OE1 GLN C 293      16.355  -4.660   6.562  1.00 68.97           O  
ATOM   2183  NE2 GLN C 293      15.385  -2.633   6.237  1.00 68.97           N  
ATOM   2184  C   GLN C 293      13.226  -8.394   5.669  1.00 68.97           C  
ATOM   2185  O   GLN C 293      13.409  -8.905   4.568  1.00 68.97           O  
ATOM   2186  N   CYS C 294      13.347  -9.111   6.800  1.00 68.86           N  
ATOM   2187  CA  CYS C 294      13.693 -10.500   6.700  1.00 68.86           C  
ATOM   2188  CB  CYS C 294      14.170 -11.152   8.000  1.00 68.86           C  
ATOM   2189  SG  CYS C 294      15.954 -10.875   8.180  1.00 68.86           S  
ATOM   2190  C   CYS C 294      12.574 -11.288   6.113  1.00 68.86           C  
ATOM   2191  O   CYS C 294      12.806 -12.279   5.426  1.00 68.86           O  
ATOM   2192  N   VAL C 295      11.328 -10.894   6.423  1.00150.89           N  
ATOM   2193  CA  VAL C 295      10.159 -11.554   5.927  1.00150.89           C  
ATOM   2194  CB  VAL C 295       8.908 -11.177   6.673  1.00150.89           C  
ATOM   2195  CG1 VAL C 295       9.125 -11.498   8.159  1.00150.89           C  
ATOM   2196  CG2 VAL C 295       8.563  -9.707   6.417  1.00150.89           C  
ATOM   2197  C   VAL C 295       9.962 -11.256   4.467  1.00150.89           C  
ATOM   2198  O   VAL C 295       9.291 -12.018   3.776  1.00150.89           O  
ATOM   2199  N   ALA C 296      10.401 -10.068   3.999  1.00 75.51           N  
ATOM   2200  CA  ALA C 296      10.295  -9.664   2.616  1.00 75.51           C  
ATOM   2201  CB  ALA C 296      10.565  -8.164   2.415  1.00 75.51           C  
ATOM   2202  C   ALA C 296      11.249 -10.402   1.730  1.00 75.51           C  
ATOM   2203  O   ALA C 296      10.860 -10.925   0.688  1.00 75.51           O  
ATOM   2204  N   ALA C 297      12.525 -10.504   2.153  1.00 59.63           N  
ATOM   2205  CA  ALA C 297      13.533 -11.137   1.359  1.00 59.63           C  
ATOM   2206  CB  ALA C 297      14.883 -11.247   2.086  1.00 59.63           C  
ATOM   2207  C   ALA C 297      13.048 -12.523   1.076  1.00 59.63           C  
ATOM   2208  O   ALA C 297      13.239 -13.047  -0.018  1.00 59.63           O  
ATOM   2209  N   VAL C 298      12.403 -13.158   2.068  1.00 51.06           N  
ATOM   2210  CA  VAL C 298      11.868 -14.481   1.912  1.00 51.06           C  
ATOM   2211  CB  VAL C 298      11.337 -15.041   3.199  1.00 51.06           C  
ATOM   2212  CG1 VAL C 298      10.704 -16.413   2.911  1.00 51.06           C  
ATOM   2213  CG2 VAL C 298      12.483 -15.084   4.224  1.00 51.06           C  
ATOM   2214  C   VAL C 298      10.732 -14.480   0.929  1.00 51.06           C  
ATOM   2215  O   VAL C 298      10.578 -15.413   0.146  1.00 51.06           O  
ATOM   2216  N   PHE C 299       9.891 -13.432   0.954  1.00 74.11           N  
ATOM   2217  CA  PHE C 299       8.730 -13.335   0.111  1.00 74.11           C  
ATOM   2218  CB  PHE C 299       7.975 -12.022   0.386  1.00 74.11           C  
ATOM   2219  CG  PHE C 299       7.011 -11.738  -0.712  1.00 74.11           C  
ATOM   2220  CD1 PHE C 299       5.740 -12.261  -0.713  1.00 74.11           C  
ATOM   2221  CD2 PHE C 299       7.397 -10.921  -1.750  1.00 74.11           C  
ATOM   2222  CE1 PHE C 299       4.872 -11.972  -1.741  1.00 74.11           C  
ATOM   2223  CE2 PHE C 299       6.536 -10.629  -2.780  1.00 74.11           C  
ATOM   2224  CZ  PHE C 299       5.270 -11.157  -2.774  1.00 74.11           C  
ATOM   2225  C   PHE C 299       9.140 -13.339  -1.326  1.00 74.11           C  
ATOM   2226  O   PHE C 299       8.532 -14.008  -2.160  1.00 74.11           O  
ATOM   2227  N   ILE C 300      10.165 -12.547  -1.660  1.00 68.26           N  
ATOM   2228  CA  ILE C 300      10.620 -12.446  -3.013  1.00 68.26           C  
ATOM   2229  CB  ILE C 300      11.627 -11.349  -3.165  1.00 68.26           C  
ATOM   2230  CG1 ILE C 300      10.982 -10.010  -2.782  1.00 68.26           C  
ATOM   2231  CG2 ILE C 300      12.184 -11.384  -4.598  1.00 68.26           C  
ATOM   2232  CD1 ILE C 300      12.001  -8.904  -2.543  1.00 68.26           C  
ATOM   2233  C   ILE C 300      11.272 -13.727  -3.437  1.00 68.26           C  
ATOM   2234  O   ILE C 300      10.936 -14.296  -4.474  1.00 68.26           O  
ATOM   2235  N   ALA C 301      12.175 -14.248  -2.587  1.00 69.60           N  
ATOM   2236  CA  ALA C 301      12.961 -15.410  -2.880  1.00 69.60           C  
ATOM   2237  CB  ALA C 301      13.884 -15.814  -1.718  1.00 69.60           C  
ATOM   2238  C   ALA C 301      12.045 -16.554  -3.153  1.00 69.60           C  
ATOM   2239  O   ALA C 301      12.411 -17.468  -3.886  1.00 69.60           O  
ATOM   2240  N   GLN C 302      10.878 -16.584  -2.486  1.00 89.27           N  
ATOM   2241  CA  GLN C 302       9.900 -17.617  -2.691  1.00 89.27           C  
ATOM   2242  CB  GLN C 302       8.791 -17.597  -1.628  1.00 89.27           C  
ATOM   2243  CG  GLN C 302       9.308 -17.857  -0.211  1.00 89.27           C  
ATOM   2244  CD  GLN C 302       9.824 -19.288  -0.155  1.00 89.27           C  
ATOM   2245  OE1 GLN C 302       9.674 -20.053  -1.106  1.00 89.27           O  
ATOM   2246  NE2 GLN C 302      10.451 -19.661   0.992  1.00 89.27           N  
ATOM   2247  C   GLN C 302       9.233 -17.491  -4.036  1.00 89.27           C  
ATOM   2248  O   GLN C 302       9.026 -18.492  -4.720  1.00 89.27           O  
ATOM   2249  N   LEU C 303       8.877 -16.258  -4.458  1.00141.05           N  
ATOM   2250  CA  LEU C 303       8.166 -16.059  -5.696  1.00141.05           C  
ATOM   2251  CB  LEU C 303       7.860 -14.568  -5.950  1.00141.05           C  
ATOM   2252  CG  LEU C 303       6.909 -14.256  -7.129  1.00141.05           C  
ATOM   2253  CD1 LEU C 303       7.449 -14.730  -8.489  1.00141.05           C  
ATOM   2254  CD2 LEU C 303       5.487 -14.750  -6.834  1.00141.05           C  
ATOM   2255  C   LEU C 303       9.061 -16.521  -6.805  1.00141.05           C  
ATOM   2256  O   LEU C 303       8.602 -17.118  -7.778  1.00141.05           O  
ATOM   2257  N   SER C 304      10.360 -16.183  -6.706  1.00 98.70           N  
ATOM   2258  CA  SER C 304      11.367 -16.580  -7.649  1.00 98.70           C  
ATOM   2259  CB  SER C 304      12.656 -15.749  -7.519  1.00 98.70           C  
ATOM   2260  OG  SER C 304      13.616 -16.183  -8.471  1.00 98.70           O  
ATOM   2261  C   SER C 304      11.737 -18.016  -7.423  1.00 98.70           C  
ATOM   2262  O   SER C 304      12.252 -18.679  -8.321  1.00 98.70           O  
ATOM   2263  N   GLN C 305      11.451 -18.536  -6.216  1.00121.62           N  
ATOM   2264  CA  GLN C 305      11.745 -19.893  -5.837  1.00121.62           C  
ATOM   2265  CB  GLN C 305      11.047 -20.930  -6.731  1.00121.62           C  
ATOM   2266  CG  GLN C 305       9.521 -20.880  -6.635  1.00121.62           C  
ATOM   2267  CD  GLN C 305       8.950 -21.946  -7.559  1.00121.62           C  
ATOM   2268  OE1 GLN C 305       7.735 -22.085  -7.690  1.00121.62           O  
ATOM   2269  NE2 GLN C 305       9.850 -22.723  -8.219  1.00121.62           N  
ATOM   2270  C   GLN C 305      13.214 -20.202  -5.817  1.00121.62           C  
ATOM   2271  O   GLN C 305      13.636 -21.253  -6.296  1.00121.62           O  
ATOM   2272  N   GLN C 306      14.037 -19.293  -5.254  1.00136.48           N  
ATOM   2273  CA  GLN C 306      15.428 -19.581  -5.057  1.00136.48           C  
ATOM   2274  CB  GLN C 306      16.297 -18.334  -4.828  1.00136.48           C  
ATOM   2275  CG  GLN C 306      17.795 -18.645  -4.803  1.00136.48           C  
ATOM   2276  CD  GLN C 306      18.197 -19.055  -6.214  1.00136.48           C  
ATOM   2277  OE1 GLN C 306      17.373 -19.074  -7.126  1.00136.48           O  
ATOM   2278  NE2 GLN C 306      19.501 -19.394  -6.400  1.00136.48           N  
ATOM   2279  C   GLN C 306      15.486 -20.425  -3.821  1.00136.48           C  
ATOM   2280  O   GLN C 306      14.485 -20.589  -3.125  1.00136.48           O  
ATOM   2281  N   SER C 307      16.660 -21.021  -3.546  1.00 76.85           N  
ATOM   2282  CA  SER C 307      16.848 -21.890  -2.417  1.00 76.85           C  
ATOM   2283  CB  SER C 307      18.179 -22.658  -2.483  1.00 76.85           C  
ATOM   2284  OG  SER C 307      19.269 -21.750  -2.411  1.00 76.85           O  
ATOM   2285  C   SER C 307      16.848 -21.101  -1.141  1.00 76.85           C  
ATOM   2286  O   SER C 307      16.752 -21.678  -0.057  1.00 76.85           O  
ATOM   2287  N   LEU C 308      16.962 -19.762  -1.228  1.00265.07           N  
ATOM   2288  CA  LEU C 308      17.043 -18.963  -0.036  1.00265.07           C  
ATOM   2289  CB  LEU C 308      15.837 -19.099   0.917  1.00265.07           C  
ATOM   2290  CG  LEU C 308      14.533 -18.453   0.412  1.00265.07           C  
ATOM   2291  CD1 LEU C 308      14.000 -19.151  -0.845  1.00265.07           C  
ATOM   2292  CD2 LEU C 308      13.486 -18.373   1.535  1.00265.07           C  
ATOM   2293  C   LEU C 308      18.256 -19.383   0.718  1.00265.07           C  
ATOM   2294  O   LEU C 308      18.308 -19.227   1.938  1.00265.07           O  
ATOM   2295  N   ASP C 309      19.272 -19.886  -0.019  1.00 96.63           N  
ATOM   2296  CA  ASP C 309      20.520 -20.323   0.539  1.00 96.63           C  
ATOM   2297  CB  ASP C 309      21.487 -19.166   0.850  1.00 96.63           C  
ATOM   2298  CG  ASP C 309      21.938 -18.561  -0.473  1.00 96.63           C  
ATOM   2299  OD1 ASP C 309      21.795 -19.251  -1.518  1.00 96.63           O  
ATOM   2300  OD2 ASP C 309      22.432 -17.402  -0.455  1.00 96.63           O1-
ATOM   2301  C   ASP C 309      20.287 -21.090   1.796  1.00 96.63           C  
ATOM   2302  O   ASP C 309      20.297 -20.496   2.873  1.00 96.63           O  
ATOM   2303  N   PHE C 310      19.969 -22.402   1.676  1.00113.89           N  
ATOM   2304  CA  PHE C 310      19.855 -23.223   2.851  1.00113.89           C  
ATOM   2305  CB  PHE C 310      19.236 -24.603   2.568  1.00113.89           C  
ATOM   2306  CG  PHE C 310      19.087 -25.316   3.868  1.00113.89           C  
ATOM   2307  CD1 PHE C 310      17.980 -25.099   4.656  1.00113.89           C  
ATOM   2308  CD2 PHE C 310      20.047 -26.202   4.299  1.00113.89           C  
ATOM   2309  CE1 PHE C 310      17.834 -25.754   5.856  1.00113.89           C  
ATOM   2310  CE2 PHE C 310      19.907 -26.859   5.498  1.00113.89           C  
ATOM   2311  CZ  PHE C 310      18.799 -26.636   6.279  1.00113.89           C  
ATOM   2312  C   PHE C 310      21.273 -23.428   3.267  1.00113.89           C  
ATOM   2313  O   PHE C 310      21.850 -24.503   3.117  1.00113.89           O  
ATOM   2314  N   VAL C 311      21.829 -22.342   3.826  1.00125.09           N  
ATOM   2315  CA  VAL C 311      23.176 -22.095   4.213  1.00125.09           C  
ATOM   2316  CB  VAL C 311      24.164 -22.189   3.072  1.00125.09           C  
ATOM   2317  CG1 VAL C 311      24.431 -23.672   2.767  1.00125.09           C  
ATOM   2318  CG2 VAL C 311      23.580 -21.471   1.839  1.00125.09           C  
ATOM   2319  C   VAL C 311      23.162 -20.699   4.758  1.00125.09           C  
ATOM   2320  O   VAL C 311      22.590 -20.445   5.817  1.00125.09           O  
ATOM   2321  N   LYS C 312      23.796 -19.748   4.045  1.00161.18           N  
ATOM   2322  CA  LYS C 312      23.903 -18.418   4.566  1.00161.18           C  
ATOM   2323  CB  LYS C 312      25.105 -17.634   4.011  1.00161.18           C  
ATOM   2324  CG  LYS C 312      26.458 -18.183   4.469  1.00161.18           C  
ATOM   2325  CD  LYS C 312      27.649 -17.581   3.721  1.00161.18           C  
ATOM   2326  CE  LYS C 312      27.938 -16.127   4.103  1.00161.18           C  
ATOM   2327  NZ  LYS C 312      28.470 -16.060   5.483  1.00161.18           N1+
ATOM   2328  C   LYS C 312      22.681 -17.581   4.304  1.00161.18           C  
ATOM   2329  O   LYS C 312      22.657 -16.760   3.387  1.00161.18           O  
ATOM   2330  N   ILE C 313      21.614 -17.842   5.082  1.00 92.67           N  
ATOM   2331  CA  ILE C 313      20.416 -17.065   5.266  1.00 92.67           C  
ATOM   2332  CB  ILE C 313      19.293 -17.854   5.871  1.00 92.67           C  
ATOM   2333  CG1 ILE C 313      18.892 -19.015   4.945  1.00 92.67           C  
ATOM   2334  CG2 ILE C 313      18.141 -16.883   6.180  1.00 92.67           C  
ATOM   2335  CD1 ILE C 313      17.966 -20.032   5.609  1.00 92.67           C  
ATOM   2336  C   ILE C 313      20.764 -15.977   6.229  1.00 92.67           C  
ATOM   2337  O   ILE C 313      20.099 -14.946   6.312  1.00 92.67           O  
ATOM   2338  N   ILE C 314      21.781 -16.267   7.062  1.00 56.15           N  
ATOM   2339  CA  ILE C 314      22.273 -15.427   8.117  1.00 56.15           C  
ATOM   2340  CB  ILE C 314      23.479 -15.997   8.805  1.00 56.15           C  
ATOM   2341  CG1 ILE C 314      24.653 -16.115   7.819  1.00 56.15           C  
ATOM   2342  CG2 ILE C 314      23.072 -17.331   9.452  1.00 56.15           C  
ATOM   2343  CD1 ILE C 314      25.992 -16.400   8.499  1.00 56.15           C  
ATOM   2344  C   ILE C 314      22.677 -14.134   7.500  1.00 56.15           C  
ATOM   2345  O   ILE C 314      22.619 -13.083   8.136  1.00 56.15           O  
ATOM   2346  N   THR C 315      23.122 -14.197   6.237  1.00134.08           N  
ATOM   2347  CA  THR C 315      23.547 -13.041   5.513  1.00134.08           C  
ATOM   2348  CB  THR C 315      23.924 -13.362   4.099  1.00134.08           C  
ATOM   2349  OG1 THR C 315      24.584 -12.256   3.512  1.00134.08           O  
ATOM   2350  CG2 THR C 315      22.651 -13.696   3.303  1.00134.08           C  
ATOM   2351  C   THR C 315      22.398 -12.093   5.475  1.00134.08           C  
ATOM   2352  O   THR C 315      22.588 -10.883   5.371  1.00134.08           O  
ATOM   2353  N   ILE C 316      21.163 -12.623   5.456  1.00 67.40           N  
ATOM   2354  CA  ILE C 316      20.036 -11.751   5.533  1.00 67.40           C  
ATOM   2355  CB  ILE C 316      18.739 -12.491   5.395  1.00 67.40           C  
ATOM   2356  CG1 ILE C 316      18.684 -13.222   4.043  1.00 67.40           C  
ATOM   2357  CG2 ILE C 316      17.591 -11.489   5.605  1.00 67.40           C  
ATOM   2358  CD1 ILE C 316      17.560 -14.252   3.954  1.00 67.40           C  
ATOM   2359  C   ILE C 316      20.043 -11.125   6.891  1.00 67.40           C  
ATOM   2360  O   ILE C 316      20.086  -9.908   7.010  1.00 67.40           O  
ATOM   2361  N   LEU C 317      20.141 -11.946   7.955  1.00108.63           N  
ATOM   2362  CA  LEU C 317      19.985 -11.466   9.302  1.00108.63           C  
ATOM   2363  CB  LEU C 317      20.195 -12.588  10.340  1.00108.63           C  
ATOM   2364  CG  LEU C 317      19.700 -12.285  11.774  1.00108.63           C  
ATOM   2365  CD1 LEU C 317      20.047 -13.442  12.724  1.00108.63           C  
ATOM   2366  CD2 LEU C 317      20.163 -10.922  12.306  1.00108.63           C  
ATOM   2367  C   LEU C 317      21.004 -10.394   9.541  1.00108.63           C  
ATOM   2368  O   LEU C 317      20.689  -9.353  10.116  1.00108.63           O  
ATOM   2369  N   VAL C 318      22.253 -10.614   9.098  1.00 91.90           N  
ATOM   2370  CA  VAL C 318      23.279  -9.638   9.318  1.00 91.90           C  
ATOM   2371  CB  VAL C 318      24.637 -10.116   8.887  1.00 91.90           C  
ATOM   2372  CG1 VAL C 318      24.608 -10.441   7.384  1.00 91.90           C  
ATOM   2373  CG2 VAL C 318      25.670  -9.044   9.271  1.00 91.90           C  
ATOM   2374  C   VAL C 318      22.967  -8.375   8.572  1.00 91.90           C  
ATOM   2375  O   VAL C 318      23.074  -7.280   9.120  1.00 91.90           O  
ATOM   2376  N   THR C 319      22.565  -8.496   7.296  1.00119.96           N  
ATOM   2377  CA  THR C 319      22.321  -7.352   6.469  1.00119.96           C  
ATOM   2378  CB  THR C 319      22.154  -7.712   5.018  1.00119.96           C  
ATOM   2379  OG1 THR C 319      22.200  -6.543   4.217  1.00119.96           O  
ATOM   2380  CG2 THR C 319      20.818  -8.442   4.812  1.00119.96           C  
ATOM   2381  C   THR C 319      21.109  -6.618   6.945  1.00119.96           C  
ATOM   2382  O   THR C 319      21.051  -5.394   6.873  1.00119.96           O  
ATOM   2383  N   ALA C 320      20.097  -7.349   7.438  1.00 38.15           N  
ATOM   2384  CA  ALA C 320      18.870  -6.755   7.876  1.00 38.15           C  
ATOM   2385  CB  ALA C 320      17.865  -7.792   8.406  1.00 38.15           C  
ATOM   2386  C   ALA C 320      19.182  -5.822   8.994  1.00 38.15           C  
ATOM   2387  O   ALA C 320      18.696  -4.693   9.015  1.00 38.15           O  
ATOM   2388  N   THR C 321      20.033  -6.254   9.940  1.00105.53           N  
ATOM   2389  CA  THR C 321      20.355  -5.400  11.042  1.00105.53           C  
ATOM   2390  CB  THR C 321      21.304  -6.019  12.027  1.00105.53           C  
ATOM   2391  OG1 THR C 321      22.569  -6.247  11.427  1.00105.53           O  
ATOM   2392  CG2 THR C 321      20.702  -7.347  12.516  1.00105.53           C  
ATOM   2393  C   THR C 321      21.005  -4.172  10.486  1.00105.53           C  
ATOM   2394  O   THR C 321      20.644  -3.052  10.844  1.00105.53           O  
ATOM   2395  N   ALA C 322      21.951  -4.362   9.548  1.00 30.84           N  
ATOM   2396  CA  ALA C 322      22.698  -3.276   8.982  1.00 30.84           C  
ATOM   2397  CB  ALA C 322      23.729  -3.748   7.942  1.00 30.84           C  
ATOM   2398  C   ALA C 322      21.757  -2.345   8.287  1.00 30.84           C  
ATOM   2399  O   ALA C 322      21.917  -1.128   8.345  1.00 30.84           O  
ATOM   2400  N   SER C 323      20.766  -2.905   7.579  1.00 85.43           N  
ATOM   2401  CA  SER C 323      19.796  -2.139   6.858  1.00 85.43           C  
ATOM   2402  CB  SER C 323      18.873  -3.039   6.019  1.00 85.43           C  
ATOM   2403  OG  SER C 323      17.921  -2.256   5.317  1.00 85.43           O  
ATOM   2404  C   SER C 323      18.942  -1.399   7.834  1.00 85.43           C  
ATOM   2405  O   SER C 323      18.662  -0.215   7.663  1.00 85.43           O  
ATOM   2406  N   SER C 324      18.531  -2.091   8.908  1.00 64.29           N  
ATOM   2407  CA  SER C 324      17.646  -1.528   9.882  1.00 64.29           C  
ATOM   2408  CB  SER C 324      17.342  -2.489  11.043  1.00 64.29           C  
ATOM   2409  OG  SER C 324      16.637  -3.626  10.568  1.00 64.29           O  
ATOM   2410  C   SER C 324      18.292  -0.325  10.459  1.00 64.29           C  
ATOM   2411  O   SER C 324      17.671   0.730  10.503  1.00 64.29           O  
ATOM   2412  N   VAL C 325      19.571  -0.426  10.866  1.00109.21           N  
ATOM   2413  CA  VAL C 325      20.201   0.704  11.485  1.00109.21           C  
ATOM   2414  CB  VAL C 325      21.630   0.469  11.889  1.00109.21           C  
ATOM   2415  CG1 VAL C 325      21.665  -0.689  12.900  1.00109.21           C  
ATOM   2416  CG2 VAL C 325      22.493   0.251  10.638  1.00109.21           C  
ATOM   2417  C   VAL C 325      20.172   1.835  10.504  1.00109.21           C  
ATOM   2418  O   VAL C 325      19.953   2.987  10.879  1.00109.21           O  
ATOM   2419  N   GLY C 326      20.403   1.518   9.217  1.00 50.27           N  
ATOM   2420  CA  GLY C 326      20.445   2.487   8.160  1.00 50.27           C  
ATOM   2421  C   GLY C 326      19.116   3.115   7.862  1.00 50.27           C  
ATOM   2422  O   GLY C 326      19.050   4.326   7.653  1.00 50.27           O  
ATOM   2423  N   ALA C 327      18.029   2.312   7.846  1.00 74.59           N  
ATOM   2424  CA  ALA C 327      16.727   2.765   7.432  1.00 74.59           C  
ATOM   2425  CB  ALA C 327      15.605   1.748   7.711  1.00 74.59           C  
ATOM   2426  C   ALA C 327      16.388   4.031   8.152  1.00 74.59           C  
ATOM   2427  O   ALA C 327      16.787   4.253   9.288  1.00 74.59           O  
ATOM   2428  N   ALA C 328      15.704   4.961   7.474  1.00 65.40           N  
ATOM   2429  CA  ALA C 328      15.371   6.179   8.151  1.00 65.40           C  
ATOM   2430  CB  ALA C 328      15.277   7.395   7.213  1.00 65.40           C  
ATOM   2431  C   ALA C 328      14.030   6.017   8.820  1.00 65.40           C  
ATOM   2432  O   ALA C 328      13.289   5.068   8.569  1.00 65.40           O  
ATOM   2433  N   GLY C 329      13.735   6.961   9.734  1.00 89.74           N  
ATOM   2434  CA  GLY C 329      12.564   7.162  10.553  1.00 89.74           C  
ATOM   2435  C   GLY C 329      11.378   7.660   9.764  1.00 89.74           C  
ATOM   2436  O   GLY C 329      10.328   7.944  10.340  1.00 89.74           O  
ATOM   2437  N   ILE C 330      11.587   8.009   8.483  1.00172.11           N  
ATOM   2438  CA  ILE C 330      10.547   8.459   7.591  1.00172.11           C  
ATOM   2439  CB  ILE C 330      11.108   8.959   6.286  1.00172.11           C  
ATOM   2440  CG1 ILE C 330      10.047   9.692   5.448  1.00172.11           C  
ATOM   2441  CG2 ILE C 330      11.745   7.757   5.569  1.00172.11           C  
ATOM   2442  CD1 ILE C 330       9.575  11.004   6.072  1.00172.11           C  
ATOM   2443  C   ILE C 330       9.617   7.314   7.295  1.00172.11           C  
ATOM   2444  O   ILE C 330       9.979   6.150   7.443  1.00172.11           O  
ATOM   2445  N   PRO C 331       8.403   7.617   6.905  1.00165.11           N  
ATOM   2446  CA  PRO C 331       7.414   6.595   6.694  1.00165.11           C  
ATOM   2447  CD  PRO C 331       7.777   8.875   7.270  1.00165.11           C  
ATOM   2448  CB  PRO C 331       6.079   7.327   6.506  1.00165.11           C  
ATOM   2449  CG  PRO C 331       6.439   8.827   6.520  1.00165.11           C  
ATOM   2450  C   PRO C 331       7.678   5.513   5.681  1.00165.11           C  
ATOM   2451  O   PRO C 331       7.064   4.459   5.797  1.00165.11           O  
ATOM   2452  N   ALA C 332       8.414   5.780   4.596  1.00114.05           N  
ATOM   2453  CA  ALA C 332       8.704   4.814   3.563  1.00114.05           C  
ATOM   2454  CB  ALA C 332       8.798   5.483   2.181  1.00114.05           C  
ATOM   2455  C   ALA C 332       9.884   3.876   3.630  1.00114.05           C  
ATOM   2456  O   ALA C 332       9.789   2.721   3.215  1.00114.05           O  
ATOM   2457  N   GLY C 333      11.020   4.342   4.172  1.00 79.59           N  
ATOM   2458  CA  GLY C 333      12.348   3.834   3.907  1.00 79.59           C  
ATOM   2459  C   GLY C 333      12.564   2.356   4.071  1.00 79.59           C  
ATOM   2460  O   GLY C 333      13.514   1.832   3.493  1.00 79.59           O  
ATOM   2461  N   GLY C 334      11.792   1.637   4.897  1.00 49.61           N  
ATOM   2462  CA  GLY C 334      12.091   0.238   5.060  1.00 49.61           C  
ATOM   2463  C   GLY C 334      12.006  -0.458   3.745  1.00 49.61           C  
ATOM   2464  O   GLY C 334      12.809  -1.347   3.461  1.00 49.61           O  
ATOM   2465  N   VAL C 335      10.998  -0.110   2.924  1.00113.50           N  
ATOM   2466  CA  VAL C 335      10.914  -0.739   1.643  1.00113.50           C  
ATOM   2467  CB  VAL C 335       9.701  -0.370   0.848  1.00113.50           C  
ATOM   2468  CG1 VAL C 335       8.492  -1.030   1.516  1.00113.50           C  
ATOM   2469  CG2 VAL C 335       9.615   1.163   0.751  1.00113.50           C  
ATOM   2470  C   VAL C 335      12.115  -0.380   0.828  1.00113.50           C  
ATOM   2471  O   VAL C 335      12.816  -1.258   0.328  1.00113.50           O  
ATOM   2472  N   LEU C 336      12.433   0.923   0.741  1.00 96.74           N  
ATOM   2473  CA  LEU C 336      13.489   1.362  -0.124  1.00 96.74           C  
ATOM   2474  CB  LEU C 336      13.695   2.892  -0.054  1.00 96.74           C  
ATOM   2475  CG  LEU C 336      14.641   3.526  -1.106  1.00 96.74           C  
ATOM   2476  CD1 LEU C 336      14.730   5.045  -0.892  1.00 96.74           C  
ATOM   2477  CD2 LEU C 336      16.038   2.885  -1.154  1.00 96.74           C  
ATOM   2478  C   LEU C 336      14.756   0.684   0.297  1.00 96.74           C  
ATOM   2479  O   LEU C 336      15.510   0.185  -0.535  1.00 96.74           O  
ATOM   2480  N   THR C 337      15.005   0.634   1.612  1.00128.64           N  
ATOM   2481  CA  THR C 337      16.199   0.084   2.190  1.00128.64           C  
ATOM   2482  CB  THR C 337      16.310   0.382   3.656  1.00128.64           C  
ATOM   2483  OG1 THR C 337      17.608   0.053   4.126  1.00128.64           O  
ATOM   2484  CG2 THR C 337      15.242  -0.429   4.408  1.00128.64           C  
ATOM   2485  C   THR C 337      16.244  -1.404   2.009  1.00128.64           C  
ATOM   2486  O   THR C 337      17.318  -2.000   2.021  1.00128.64           O  
ATOM   2487  N   LEU C 338      15.077  -2.048   1.831  1.00 88.48           N  
ATOM   2488  CA  LEU C 338      14.994  -3.480   1.740  1.00 88.48           C  
ATOM   2489  CB  LEU C 338      13.571  -3.967   1.407  1.00 88.48           C  
ATOM   2490  CG  LEU C 338      13.449  -5.489   1.196  1.00 88.48           C  
ATOM   2491  CD1 LEU C 338      13.882  -6.274   2.444  1.00 88.48           C  
ATOM   2492  CD2 LEU C 338      12.033  -5.865   0.728  1.00 88.48           C  
ATOM   2493  C   LEU C 338      15.908  -3.937   0.652  1.00 88.48           C  
ATOM   2494  O   LEU C 338      16.452  -5.035   0.724  1.00 88.48           O  
ATOM   2495  N   ALA C 339      16.123  -3.091  -0.370  1.00 51.48           N  
ATOM   2496  CA  ALA C 339      16.928  -3.434  -1.507  1.00 51.48           C  
ATOM   2497  CB  ALA C 339      17.084  -2.261  -2.489  1.00 51.48           C  
ATOM   2498  C   ALA C 339      18.307  -3.837  -1.068  1.00 51.48           C  
ATOM   2499  O   ALA C 339      18.894  -4.757  -1.635  1.00 51.48           O  
ATOM   2500  N   ILE C 340      18.865  -3.178  -0.039  1.00133.12           N  
ATOM   2501  CA  ILE C 340      20.206  -3.463   0.390  1.00133.12           C  
ATOM   2502  CB  ILE C 340      20.649  -2.597   1.537  1.00133.12           C  
ATOM   2503  CG1 ILE C 340      22.161  -2.752   1.772  1.00133.12           C  
ATOM   2504  CG2 ILE C 340      19.790  -2.937   2.766  1.00133.12           C  
ATOM   2505  CD1 ILE C 340      23.014  -2.197   0.632  1.00133.12           C  
ATOM   2506  C   ILE C 340      20.317  -4.899   0.820  1.00133.12           C  
ATOM   2507  O   ILE C 340      21.338  -5.538   0.582  1.00133.12           O  
ATOM   2508  N   ILE C 341      19.302  -5.428   1.527  1.00166.52           N  
ATOM   2509  CA  ILE C 341      19.309  -6.800   1.962  1.00166.52           C  
ATOM   2510  CB  ILE C 341      18.298  -7.129   3.038  1.00166.52           C  
ATOM   2511  CG1 ILE C 341      16.838  -7.018   2.569  1.00166.52           C  
ATOM   2512  CG2 ILE C 341      18.619  -6.222   4.237  1.00166.52           C  
ATOM   2513  CD1 ILE C 341      16.364  -8.185   1.703  1.00166.52           C  
ATOM   2514  C   ILE C 341      19.119  -7.713   0.786  1.00166.52           C  
ATOM   2515  O   ILE C 341      19.555  -8.862   0.819  1.00166.52           O  
ATOM   2516  N   LEU C 342      18.356  -7.269  -0.237  1.00121.98           N  
ATOM   2517  CA  LEU C 342      18.140  -8.087  -1.401  1.00121.98           C  
ATOM   2518  CB  LEU C 342      17.116  -7.522  -2.408  1.00121.98           C  
ATOM   2519  CG  LEU C 342      15.631  -7.719  -2.036  1.00121.98           C  
ATOM   2520  CD1 LEU C 342      15.256  -9.206  -2.000  1.00121.98           C  
ATOM   2521  CD2 LEU C 342      15.240  -6.995  -0.750  1.00121.98           C  
ATOM   2522  C   LEU C 342      19.409  -8.296  -2.165  1.00121.98           C  
ATOM   2523  O   LEU C 342      19.706  -9.417  -2.570  1.00121.98           O  
ATOM   2524  N   GLU C 343      20.202  -7.227  -2.368  1.00 81.97           N  
ATOM   2525  CA  GLU C 343      21.416  -7.305  -3.130  1.00 81.97           C  
ATOM   2526  CB  GLU C 343      22.136  -5.948  -3.224  1.00 81.97           C  
ATOM   2527  CG  GLU C 343      23.435  -5.988  -4.029  1.00 81.97           C  
ATOM   2528  CD  GLU C 343      24.022  -4.584  -4.029  1.00 81.97           C  
ATOM   2529  OE1 GLU C 343      23.383  -3.677  -3.431  1.00 81.97           O  
ATOM   2530  OE2 GLU C 343      25.115  -4.398  -4.628  1.00 81.97           O1-
ATOM   2531  C   GLU C 343      22.325  -8.263  -2.432  1.00 81.97           C  
ATOM   2532  O   GLU C 343      23.094  -8.978  -3.072  1.00 81.97           O  
ATOM   2533  N   ALA C 344      22.261  -8.283  -1.087  1.00 37.58           N  
ATOM   2534  CA  ALA C 344      23.079  -9.158  -0.297  1.00 37.58           C  
ATOM   2535  CB  ALA C 344      22.837  -8.989   1.214  1.00 37.58           C  
ATOM   2536  C   ALA C 344      22.740 -10.575  -0.652  1.00 37.58           C  
ATOM   2537  O   ALA C 344      23.617 -11.427  -0.769  1.00 37.58           O  
ATOM   2538  N   VAL C 345      21.433 -10.853  -0.797  1.00 75.21           N  
ATOM   2539  CA  VAL C 345      20.865 -12.113  -1.193  1.00 75.21           C  
ATOM   2540  CB  VAL C 345      19.381 -12.165  -0.975  1.00 75.21           C  
ATOM   2541  CG1 VAL C 345      18.844 -13.508  -1.501  1.00 75.21           C  
ATOM   2542  CG2 VAL C 345      19.103 -11.929   0.518  1.00 75.21           C  
ATOM   2543  C   VAL C 345      21.121 -12.302  -2.661  1.00 75.21           C  
ATOM   2544  O   VAL C 345      21.018 -13.418  -3.170  1.00 75.21           O  
ATOM   2545  N   ASN C 346      21.465 -11.189  -3.348  1.00156.62           N  
ATOM   2546  CA  ASN C 346      21.690 -10.998  -4.761  1.00156.62           C  
ATOM   2547  CB  ASN C 346      22.945 -11.701  -5.341  1.00156.62           C  
ATOM   2548  CG  ASN C 346      22.917 -13.210  -5.130  1.00156.62           C  
ATOM   2549  OD1 ASN C 346      23.360 -13.707  -4.096  1.00156.62           O  
ATOM   2550  ND2 ASN C 346      22.402 -13.966  -6.136  1.00156.62           N  
ATOM   2551  C   ASN C 346      20.499 -11.218  -5.657  1.00156.62           C  
ATOM   2552  O   ASN C 346      20.450 -12.181  -6.422  1.00156.62           O  
ATOM   2553  N   LEU C 347      19.469 -10.334  -5.547  1.00190.02           N  
ATOM   2554  CA  LEU C 347      18.386 -10.374  -6.500  1.00190.02           C  
ATOM   2555  CB  LEU C 347      17.460 -11.594  -6.291  1.00190.02           C  
ATOM   2556  CG  LEU C 347      17.156 -11.967  -4.819  1.00190.02           C  
ATOM   2557  CD1 LEU C 347      16.150 -11.023  -4.144  1.00190.02           C  
ATOM   2558  CD2 LEU C 347      16.752 -13.444  -4.705  1.00190.02           C  
ATOM   2559  C   LEU C 347      17.567  -9.086  -6.523  1.00190.02           C  
ATOM   2560  O   LEU C 347      16.849  -8.801  -5.570  1.00190.02           O  
ATOM   2561  N   PRO C 348      17.671  -8.244  -7.542  1.00192.80           N  
ATOM   2562  CA  PRO C 348      16.764  -7.103  -7.673  1.00192.80           C  
ATOM   2563  CD  PRO C 348      18.988  -7.938  -8.076  1.00192.80           C  
ATOM   2564  CB  PRO C 348      17.592  -5.970  -8.278  1.00192.80           C  
ATOM   2565  CG  PRO C 348      18.785  -6.683  -8.938  1.00192.80           C  
ATOM   2566  C   PRO C 348      15.578  -7.498  -8.545  1.00192.80           C  
ATOM   2567  O   PRO C 348      15.842  -8.284  -9.449  1.00192.80           O  
ATOM   2568  N   VAL C 349      14.318  -6.965  -8.368  1.00329.95           N  
ATOM   2569  CA  VAL C 349      13.196  -7.377  -9.210  1.00329.95           C  
ATOM   2570  CB  VAL C 349      12.663  -8.760  -8.915  1.00329.95           C  
ATOM   2571  CG1 VAL C 349      13.645  -9.876  -9.300  1.00329.95           C  
ATOM   2572  CG2 VAL C 349      12.264  -8.776  -7.430  1.00329.95           C  
ATOM   2573  C   VAL C 349      11.933  -6.566  -9.032  1.00329.95           C  
ATOM   2574  O   VAL C 349      11.846  -5.617  -8.252  1.00329.95           O  
ATOM   2575  N   ASP C 350      10.915  -6.999  -9.825  1.00135.83           N  
ATOM   2576  CA  ASP C 350       9.546  -6.558  -9.970  1.00135.83           C  
ATOM   2577  CB  ASP C 350       8.860  -7.187 -11.196  1.00135.83           C  
ATOM   2578  CG  ASP C 350       7.517  -6.502 -11.415  1.00135.83           C  
ATOM   2579  OD1 ASP C 350       7.288  -5.427 -10.800  1.00135.83           O  
ATOM   2580  OD2 ASP C 350       6.705  -7.047 -12.209  1.00135.83           O1-
ATOM   2581  C   ASP C 350       8.709  -6.921  -8.771  1.00135.83           C  
ATOM   2582  O   ASP C 350       7.778  -6.197  -8.432  1.00135.83           O  
ATOM   2583  N   HIS C 351       9.000  -8.051  -8.095  1.00131.70           N  
ATOM   2584  CA  HIS C 351       8.189  -8.520  -6.997  1.00131.70           C  
ATOM   2585  ND1 HIS C 351      10.431 -10.936  -7.873  1.00131.70           N  
ATOM   2586  CG  HIS C 351       9.172 -10.816  -7.328  1.00131.70           C  
ATOM   2587  CB  HIS C 351       8.800  -9.761  -6.328  1.00131.70           C  
ATOM   2588  NE2 HIS C 351       9.189 -12.528  -8.796  1.00131.70           N  
ATOM   2589  CD2 HIS C 351       8.426 -11.798  -7.903  1.00131.70           C  
ATOM   2590  CE1 HIS C 351      10.386 -11.974  -8.744  1.00131.70           C  
ATOM   2591  C   HIS C 351       8.177  -7.434  -5.977  1.00131.70           C  
ATOM   2592  O   HIS C 351       7.170  -7.165  -5.322  1.00131.70           O  
ATOM   2593  N   ILE C 352       9.319  -6.747  -5.866  1.00113.42           N  
ATOM   2594  CA  ILE C 352       9.499  -5.678  -4.934  1.00113.42           C  
ATOM   2595  CB  ILE C 352      10.782  -4.925  -5.152  1.00113.42           C  
ATOM   2596  CG1 ILE C 352      12.013  -5.780  -4.825  1.00113.42           C  
ATOM   2597  CG2 ILE C 352      10.701  -3.632  -4.324  1.00113.42           C  
ATOM   2598  CD1 ILE C 352      12.144  -6.076  -3.335  1.00113.42           C  
ATOM   2599  C   ILE C 352       8.414  -4.684  -5.173  1.00113.42           C  
ATOM   2600  O   ILE C 352       7.958  -4.029  -4.240  1.00113.42           O  
ATOM   2601  N   SER C 353       8.013  -4.499  -6.442  1.00 78.10           N  
ATOM   2602  CA  SER C 353       6.978  -3.561  -6.762  1.00 78.10           C  
ATOM   2603  CB  SER C 353       6.750  -3.414  -8.277  1.00 78.10           C  
ATOM   2604  OG  SER C 353       5.718  -2.471  -8.526  1.00 78.10           O  
ATOM   2605  C   SER C 353       5.682  -4.004  -6.157  1.00 78.10           C  
ATOM   2606  O   SER C 353       4.854  -3.165  -5.810  1.00 78.10           O  
ATOM   2607  N   LEU C 354       5.452  -5.327  -6.059  1.00109.13           N  
ATOM   2608  CA  LEU C 354       4.236  -5.857  -5.507  1.00109.13           C  
ATOM   2609  CB  LEU C 354       4.160  -7.389  -5.687  1.00109.13           C  
ATOM   2610  CG  LEU C 354       2.891  -8.069  -5.132  1.00109.13           C  
ATOM   2611  CD1 LEU C 354       2.896  -8.153  -3.596  1.00109.13           C  
ATOM   2612  CD2 LEU C 354       1.624  -7.406  -5.694  1.00109.13           C  
ATOM   2613  C   LEU C 354       4.153  -5.535  -4.044  1.00109.13           C  
ATOM   2614  O   LEU C 354       3.134  -5.047  -3.558  1.00109.13           O  
ATOM   2615  N   ILE C 355       5.253  -5.775  -3.308  1.00 69.22           N  
ATOM   2616  CA  ILE C 355       5.315  -5.547  -1.891  1.00 69.22           C  
ATOM   2617  CB  ILE C 355       6.643  -5.923  -1.316  1.00 69.22           C  
ATOM   2618  CG1 ILE C 355       6.851  -7.439  -1.456  1.00 69.22           C  
ATOM   2619  CG2 ILE C 355       6.709  -5.407   0.132  1.00 69.22           C  
ATOM   2620  CD1 ILE C 355       8.283  -7.892  -1.204  1.00 69.22           C  
ATOM   2621  C   ILE C 355       5.090  -4.098  -1.624  1.00 69.22           C  
ATOM   2622  O   ILE C 355       4.397  -3.724  -0.680  1.00 69.22           O  
ATOM   2623  N   LEU C 356       5.659  -3.245  -2.483  1.00165.50           N  
ATOM   2624  CA  LEU C 356       5.573  -1.824  -2.355  1.00165.50           C  
ATOM   2625  CB  LEU C 356       6.350  -1.076  -3.449  1.00165.50           C  
ATOM   2626  CG  LEU C 356       7.868  -1.319  -3.367  1.00165.50           C  
ATOM   2627  CD1 LEU C 356       8.623  -0.512  -4.432  1.00165.50           C  
ATOM   2628  CD2 LEU C 356       8.396  -1.072  -1.945  1.00165.50           C  
ATOM   2629  C   LEU C 356       4.133  -1.445  -2.448  1.00165.50           C  
ATOM   2630  O   LEU C 356       3.744  -0.361  -2.019  1.00165.50           O  
ATOM   2631  N   ALA C 357       3.310  -2.322  -3.052  1.00 62.75           N  
ATOM   2632  CA  ALA C 357       1.922  -2.025  -3.239  1.00 62.75           C  
ATOM   2633  CB  ALA C 357       1.149  -3.179  -3.900  1.00 62.75           C  
ATOM   2634  C   ALA C 357       1.282  -1.762  -1.909  1.00 62.75           C  
ATOM   2635  O   ALA C 357       0.521  -0.802  -1.789  1.00 62.75           O  
ATOM   2636  N   VAL C 358       1.530  -2.593  -0.871  1.00210.93           N  
ATOM   2637  CA  VAL C 358       0.950  -2.191   0.378  1.00210.93           C  
ATOM   2638  CB  VAL C 358      -0.149  -3.081   0.888  1.00210.93           C  
ATOM   2639  CG1 VAL C 358      -1.319  -3.018  -0.109  1.00210.93           C  
ATOM   2640  CG2 VAL C 358       0.396  -4.490   1.106  1.00210.93           C  
ATOM   2641  C   VAL C 358       2.025  -2.060   1.413  1.00210.93           C  
ATOM   2642  O   VAL C 358       2.085  -2.788   2.403  1.00210.93           O  
ATOM   2643  N   ASP C 359       2.920  -1.085   1.211  1.00107.64           N  
ATOM   2644  CA  ASP C 359       3.974  -0.889   2.151  1.00107.64           C  
ATOM   2645  CB  ASP C 359       5.076   0.049   1.650  1.00107.64           C  
ATOM   2646  CG  ASP C 359       6.105   0.122   2.767  1.00107.64           C  
ATOM   2647  OD1 ASP C 359       6.145  -0.827   3.596  1.00107.64           O  
ATOM   2648  OD2 ASP C 359       6.880   1.115   2.796  1.00107.64           O1-
ATOM   2649  C   ASP C 359       3.440  -0.261   3.390  1.00107.64           C  
ATOM   2650  O   ASP C 359       3.779  -0.653   4.503  1.00107.64           O  
ATOM   2651  N   TRP C 360       2.545   0.720   3.216  1.00158.08           N  
ATOM   2652  CA  TRP C 360       2.061   1.512   4.304  1.00158.08           C  
ATOM   2653  CB  TRP C 360       1.088   2.615   3.845  1.00158.08           C  
ATOM   2654  CG  TRP C 360       0.723   3.623   4.911  1.00158.08           C  
ATOM   2655  CD2 TRP C 360       0.041   4.858   4.641  1.00158.08           C  
ATOM   2656  CD1 TRP C 360       0.966   3.604   6.254  1.00158.08           C  
ATOM   2657  NE1 TRP C 360       0.477   4.748   6.837  1.00158.08           N  
ATOM   2658  CE2 TRP C 360      -0.094   5.529   5.856  1.00158.08           C  
ATOM   2659  CE3 TRP C 360      -0.429   5.390   3.475  1.00158.08           C  
ATOM   2660  CZ2 TRP C 360      -0.705   6.749   5.923  1.00158.08           C  
ATOM   2661  CZ3 TRP C 360      -1.048   6.618   3.547  1.00158.08           C  
ATOM   2662  CH2 TRP C 360      -1.183   7.285   4.748  1.00158.08           C  
ATOM   2663  C   TRP C 360       1.354   0.613   5.269  1.00158.08           C  
ATOM   2664  O   TRP C 360       1.319   0.894   6.464  1.00158.08           O  
ATOM   2665  N   LEU C 361       0.716  -0.468   4.779  1.00144.06           N  
ATOM   2666  CA  LEU C 361       0.054  -1.347   5.701  1.00144.06           C  
ATOM   2667  CB  LEU C 361      -0.698  -2.489   4.986  1.00144.06           C  
ATOM   2668  CG  LEU C 361      -1.544  -3.405   5.900  1.00144.06           C  
ATOM   2669  CD1 LEU C 361      -0.683  -4.282   6.825  1.00144.06           C  
ATOM   2670  CD2 LEU C 361      -2.603  -2.593   6.662  1.00144.06           C  
ATOM   2671  C   LEU C 361       1.093  -1.950   6.596  1.00144.06           C  
ATOM   2672  O   LEU C 361       1.009  -1.867   7.821  1.00144.06           O  
ATOM   2673  N   VAL C 362       2.148  -2.522   5.992  1.00 77.38           N  
ATOM   2674  CA  VAL C 362       3.192  -3.163   6.735  1.00 77.38           C  
ATOM   2675  CB  VAL C 362       4.215  -3.824   5.866  1.00 77.38           C  
ATOM   2676  CG1 VAL C 362       5.293  -4.415   6.787  1.00 77.38           C  
ATOM   2677  CG2 VAL C 362       3.515  -4.863   4.974  1.00 77.38           C  
ATOM   2678  C   VAL C 362       3.904  -2.143   7.562  1.00 77.38           C  
ATOM   2679  O   VAL C 362       4.533  -2.466   8.567  1.00 77.38           O  
ATOM   2680  N   ASP C 363       3.885  -0.883   7.111  1.00 95.91           N  
ATOM   2681  CA  ASP C 363       4.639   0.150   7.755  1.00 95.91           C  
ATOM   2682  CB  ASP C 363       4.650   1.431   6.918  1.00 95.91           C  
ATOM   2683  CG  ASP C 363       6.041   2.006   7.069  1.00 95.91           C  
ATOM   2684  OD1 ASP C 363       6.423   2.434   8.190  1.00 95.91           O  
ATOM   2685  OD2 ASP C 363       6.763   1.967   6.038  1.00 95.91           O1-
ATOM   2686  C   ASP C 363       4.103   0.465   9.123  1.00 95.91           C  
ATOM   2687  O   ASP C 363       4.874   0.601  10.073  1.00 95.91           O  
ATOM   2688  N   ARG C 364       2.766   0.559   9.279  1.00128.51           N  
ATOM   2689  CA  ARG C 364       2.227   0.974  10.545  1.00128.51           C  
ATOM   2690  CB  ARG C 364       0.694   1.073  10.544  1.00128.51           C  
ATOM   2691  CG  ARG C 364       0.189   2.254   9.714  1.00128.51           C  
ATOM   2692  CD  ARG C 364      -1.326   2.446   9.761  1.00128.51           C  
ATOM   2693  NE  ARG C 364      -1.685   2.926  11.124  1.00128.51           N  
ATOM   2694  CZ  ARG C 364      -2.730   3.789  11.292  1.00128.51           C  
ATOM   2695  NH1 ARG C 364      -3.412   4.254  10.205  1.00128.51           N1+
ATOM   2696  NH2 ARG C 364      -3.092   4.185  12.546  1.00128.51           N  
ATOM   2697  C   ARG C 364       2.656   0.014  11.608  1.00128.51           C  
ATOM   2698  O   ARG C 364       3.165   0.424  12.651  1.00128.51           O  
ATOM   2699  N   SER C 365       2.497  -1.296  11.350  1.00 93.18           N  
ATOM   2700  CA  SER C 365       2.861  -2.293  12.311  1.00 93.18           C  
ATOM   2701  CB  SER C 365       2.600  -3.724  11.811  1.00 93.18           C  
ATOM   2702  OG  SER C 365       2.978  -4.667  12.803  1.00 93.18           O  
ATOM   2703  C   SER C 365       4.327  -2.174  12.603  1.00 93.18           C  
ATOM   2704  O   SER C 365       4.715  -1.883  13.731  1.00 93.18           O  
ATOM   2705  N   CYS C 366       5.178  -2.291  11.567  1.00108.25           N  
ATOM   2706  CA  CYS C 366       6.600  -2.328  11.749  1.00108.25           C  
ATOM   2707  CB  CYS C 366       7.392  -2.418  10.430  1.00108.25           C  
ATOM   2708  SG  CYS C 366       7.346  -0.879   9.468  1.00108.25           S  
ATOM   2709  C   CYS C 366       7.080  -1.105  12.472  1.00108.25           C  
ATOM   2710  O   CYS C 366       8.015  -1.194  13.266  1.00108.25           O  
ATOM   2711  N   THR C 367       6.485   0.070  12.202  1.00 53.53           N  
ATOM   2712  CA  THR C 367       6.921   1.299  12.818  1.00 53.53           C  
ATOM   2713  CB  THR C 367       6.207   2.501  12.273  1.00 53.53           C  
ATOM   2714  OG1 THR C 367       6.406   2.596  10.870  1.00 53.53           O  
ATOM   2715  CG2 THR C 367       6.755   3.757  12.973  1.00 53.53           C  
ATOM   2716  C   THR C 367       6.669   1.282  14.300  1.00 53.53           C  
ATOM   2717  O   THR C 367       7.549   1.643  15.084  1.00 53.53           O  
ATOM   2718  N   VAL C 368       5.466   0.841  14.729  1.00 95.56           N  
ATOM   2719  CA  VAL C 368       5.122   0.887  16.125  1.00 95.56           C  
ATOM   2720  CB  VAL C 368       3.732   0.396  16.428  1.00 95.56           C  
ATOM   2721  CG1 VAL C 368       3.642  -1.109  16.131  1.00 95.56           C  
ATOM   2722  CG2 VAL C 368       3.402   0.755  17.886  1.00 95.56           C  
ATOM   2723  C   VAL C 368       6.104   0.054  16.893  1.00 95.56           C  
ATOM   2724  O   VAL C 368       6.564   0.448  17.963  1.00 95.56           O  
ATOM   2725  N   LEU C 369       6.459  -1.126  16.358  1.00161.06           N  
ATOM   2726  CA  LEU C 369       7.410  -2.004  16.980  1.00161.06           C  
ATOM   2727  CB  LEU C 369       7.552  -3.363  16.270  1.00161.06           C  
ATOM   2728  CG  LEU C 369       6.324  -4.282  16.422  1.00161.06           C  
ATOM   2729  CD1 LEU C 369       6.112  -4.688  17.889  1.00161.06           C  
ATOM   2730  CD2 LEU C 369       5.070  -3.667  15.785  1.00161.06           C  
ATOM   2731  C   LEU C 369       8.760  -1.355  16.983  1.00161.06           C  
ATOM   2732  O   LEU C 369       9.617  -1.684  17.800  1.00161.06           O  
ATOM   2733  N   ASN C 370       9.033  -0.472  16.011  1.00 64.96           N  
ATOM   2734  CA  ASN C 370      10.319   0.162  15.983  1.00 64.96           C  
ATOM   2735  CB  ASN C 370      10.518   1.048  14.740  1.00 64.96           C  
ATOM   2736  CG  ASN C 370      10.583   0.146  13.513  1.00 64.96           C  
ATOM   2737  OD1 ASN C 370      11.093  -0.972  13.573  1.00 64.96           O  
ATOM   2738  ND2 ASN C 370      10.055   0.644  12.363  1.00 64.96           N  
ATOM   2739  C   ASN C 370      10.474   1.041  17.188  1.00 64.96           C  
ATOM   2740  O   ASN C 370      11.552   1.085  17.781  1.00 64.96           O  
ATOM   2741  N   VAL C 371       9.414   1.808  17.535  1.00132.29           N  
ATOM   2742  CA  VAL C 371       9.422   2.711  18.662  1.00132.29           C  
ATOM   2743  CB  VAL C 371       8.346   3.766  18.632  1.00132.29           C  
ATOM   2744  CG1 VAL C 371       8.665   4.747  17.496  1.00132.29           C  
ATOM   2745  CG2 VAL C 371       6.972   3.109  18.473  1.00132.29           C  
ATOM   2746  C   VAL C 371       9.374   1.999  19.986  1.00132.29           C  
ATOM   2747  O   VAL C 371      10.116   2.349  20.903  1.00132.29           O  
ATOM   2748  N   GLU C 372       8.528   0.956  20.113  1.00 58.11           N  
ATOM   2749  CA  GLU C 372       8.366   0.254  21.357  1.00 58.11           C  
ATOM   2750  CB  GLU C 372       7.505  -1.014  21.217  1.00 58.11           C  
ATOM   2751  CG  GLU C 372       6.060  -0.754  20.795  1.00 58.11           C  
ATOM   2752  CD  GLU C 372       5.349  -2.097  20.700  1.00 58.11           C  
ATOM   2753  OE1 GLU C 372       5.432  -2.880  21.684  1.00 58.11           O  
ATOM   2754  OE2 GLU C 372       4.716  -2.359  19.644  1.00 58.11           O1-
ATOM   2755  C   GLU C 372       9.720  -0.224  21.776  1.00 58.11           C  
ATOM   2756  O   GLU C 372      10.112  -0.079  22.930  1.00 58.11           O  
ATOM   2757  N   GLY C 373      10.496  -0.759  20.821  1.00 52.68           N  
ATOM   2758  CA  GLY C 373      11.803  -1.281  21.086  1.00 52.68           C  
ATOM   2759  C   GLY C 373      12.665  -0.201  21.671  1.00 52.68           C  
ATOM   2760  O   GLY C 373      13.636  -0.501  22.361  1.00 52.68           O  
ATOM   2761  N   ASP C 374      12.429   1.075  21.311  1.00 59.24           N  
ATOM   2762  CA  ASP C 374      13.191   2.139  21.909  1.00 59.24           C  
ATOM   2763  CB  ASP C 374      12.911   3.516  21.282  1.00 59.24           C  
ATOM   2764  CG  ASP C 374      13.491   3.559  19.879  1.00 59.24           C  
ATOM   2765  OD1 ASP C 374      14.209   2.599  19.491  1.00 59.24           O  
ATOM   2766  OD2 ASP C 374      13.222   4.570  19.177  1.00 59.24           O1-
ATOM   2767  C   ASP C 374      12.812   2.273  23.355  1.00 59.24           C  
ATOM   2768  O   ASP C 374      13.674   2.378  24.226  1.00 59.24           O  
ATOM   2769  N   ALA C 375      11.494   2.275  23.643  1.00 41.46           N  
ATOM   2770  CA  ALA C 375      11.023   2.480  24.985  1.00 41.46           C  
ATOM   2771  CB  ALA C 375       9.490   2.549  25.065  1.00 41.46           C  
ATOM   2772  C   ALA C 375      11.483   1.354  25.852  1.00 41.46           C  
ATOM   2773  O   ALA C 375      12.024   1.574  26.935  1.00 41.46           O  
ATOM   2774  N   LEU C 376      11.330   0.111  25.364  1.00112.60           N  
ATOM   2775  CA  LEU C 376      11.695  -1.035  26.136  1.00112.60           C  
ATOM   2776  CB  LEU C 376      11.474  -2.327  25.320  1.00112.60           C  
ATOM   2777  CG  LEU C 376      11.708  -3.684  26.024  1.00112.60           C  
ATOM   2778  CD1 LEU C 376      11.434  -4.829  25.039  1.00112.60           C  
ATOM   2779  CD2 LEU C 376      13.104  -3.823  26.655  1.00112.60           C  
ATOM   2780  C   LEU C 376      13.143  -0.898  26.472  1.00112.60           C  
ATOM   2781  O   LEU C 376      13.527  -0.951  27.636  1.00112.60           O  
ATOM   2782  N   GLY C 377      13.993  -0.649  25.468  1.00 34.18           N  
ATOM   2783  CA  GLY C 377      15.398  -0.579  25.729  1.00 34.18           C  
ATOM   2784  C   GLY C 377      15.705   0.557  26.649  1.00 34.18           C  
ATOM   2785  O   GLY C 377      16.600   0.451  27.487  1.00 34.18           O  
ATOM   2786  N   ALA C 378      15.015   1.701  26.484  1.00 45.51           N  
ATOM   2787  CA  ALA C 378      15.315   2.817  27.329  1.00 45.51           C  
ATOM   2788  CB  ALA C 378      14.513   4.077  26.960  1.00 45.51           C  
ATOM   2789  C   ALA C 378      14.970   2.463  28.738  1.00 45.51           C  
ATOM   2790  O   ALA C 378      15.805   2.608  29.624  1.00 45.51           O  
ATOM   2791  N   GLY C 379      13.754   1.923  28.964  1.00 34.39           N  
ATOM   2792  CA  GLY C 379      13.270   1.628  30.286  1.00 34.39           C  
ATOM   2793  C   GLY C 379      14.136   0.608  30.955  1.00 34.39           C  
ATOM   2794  O   GLY C 379      14.507   0.773  32.115  1.00 34.39           O  
ATOM   2795  N   LEU C 380      14.488  -0.481  30.247  1.00 97.49           N  
ATOM   2796  CA  LEU C 380      15.320  -1.467  30.863  1.00 97.49           C  
ATOM   2797  CB  LEU C 380      15.539  -2.714  29.989  1.00 97.49           C  
ATOM   2798  CG  LEU C 380      14.306  -3.643  29.958  1.00 97.49           C  
ATOM   2799  CD1 LEU C 380      14.071  -4.279  31.333  1.00 97.49           C  
ATOM   2800  CD2 LEU C 380      13.044  -2.924  29.464  1.00 97.49           C  
ATOM   2801  C   LEU C 380      16.642  -0.859  31.228  1.00 97.49           C  
ATOM   2802  O   LEU C 380      17.146  -1.091  32.322  1.00 97.49           O  
ATOM   2803  N   LEU C 381      17.242  -0.047  30.342  1.00 99.84           N  
ATOM   2804  CA  LEU C 381      18.519   0.556  30.626  1.00 99.84           C  
ATOM   2805  CB  LEU C 381      19.088   1.291  29.388  1.00 99.84           C  
ATOM   2806  CG  LEU C 381      20.518   1.878  29.496  1.00 99.84           C  
ATOM   2807  CD1 LEU C 381      20.955   2.463  28.144  1.00 99.84           C  
ATOM   2808  CD2 LEU C 381      20.666   2.925  30.612  1.00 99.84           C  
ATOM   2809  C   LEU C 381      18.345   1.531  31.753  1.00 99.84           C  
ATOM   2810  O   LEU C 381      19.228   1.694  32.594  1.00 99.84           O  
ATOM   2811  N   GLN C 382      17.188   2.211  31.790  1.00 48.02           N  
ATOM   2812  CA  GLN C 382      16.912   3.215  32.774  1.00 48.02           C  
ATOM   2813  CB  GLN C 382      15.511   3.830  32.611  1.00 48.02           C  
ATOM   2814  CG  GLN C 382      15.345   4.680  31.352  1.00 48.02           C  
ATOM   2815  CD  GLN C 382      13.853   4.858  31.119  1.00 48.02           C  
ATOM   2816  OE1 GLN C 382      13.032   4.386  31.904  1.00 48.02           O  
ATOM   2817  NE2 GLN C 382      13.488   5.540  30.000  1.00 48.02           N  
ATOM   2818  C   GLN C 382      16.949   2.567  34.120  1.00 48.02           C  
ATOM   2819  O   GLN C 382      17.457   3.154  35.074  1.00 48.02           O  
ATOM   2820  N   ASN C 383      16.388   1.347  34.240  1.00 95.37           N  
ATOM   2821  CA  ASN C 383      16.386   0.674  35.507  1.00 95.37           C  
ATOM   2822  CB  ASN C 383      15.426  -0.534  35.612  1.00 95.37           C  
ATOM   2823  CG  ASN C 383      15.814  -1.637  34.641  1.00 95.37           C  
ATOM   2824  OD1 ASN C 383      15.126  -1.870  33.649  1.00 95.37           O  
ATOM   2825  ND2 ASN C 383      16.949  -2.334  34.918  1.00 95.37           N  
ATOM   2826  C   ASN C 383      17.772   0.243  35.881  1.00 95.37           C  
ATOM   2827  O   ASN C 383      18.120   0.265  37.061  1.00 95.37           O  
ATOM   2828  N   TYR C 384      18.613  -0.156  34.900  1.00 44.69           N  
ATOM   2829  CA  TYR C 384      19.927  -0.613  35.266  1.00 44.69           C  
ATOM   2830  CB  TYR C 384      20.872  -0.945  34.092  1.00 44.69           C  
ATOM   2831  CG  TYR C 384      20.399  -2.111  33.299  1.00 44.69           C  
ATOM   2832  CD1 TYR C 384      20.611  -3.398  33.738  1.00 44.69           C  
ATOM   2833  CD2 TYR C 384      19.745  -1.913  32.107  1.00 44.69           C  
ATOM   2834  CE1 TYR C 384      20.175  -4.470  32.995  1.00 44.69           C  
ATOM   2835  CE2 TYR C 384      19.306  -2.978  31.359  1.00 44.69           C  
ATOM   2836  CZ  TYR C 384      19.521  -4.259  31.804  1.00 44.69           C  
ATOM   2837  OH  TYR C 384      19.072  -5.351  31.035  1.00 44.69           O  
ATOM   2838  C   TYR C 384      20.618   0.513  35.956  1.00 44.69           C  
ATOM   2839  O   TYR C 384      21.204   0.338  37.023  1.00 44.69           O  
ATOM   2840  N   VAL C 385      20.561   1.715  35.358  1.00 20.73           N  
ATOM   2841  CA  VAL C 385      21.214   2.834  35.961  1.00 20.73           C  
ATOM   2842  CB  VAL C 385      21.248   4.037  35.058  1.00 20.73           C  
ATOM   2843  CG1 VAL C 385      21.961   5.198  35.772  1.00 20.73           C  
ATOM   2844  CG2 VAL C 385      21.918   3.623  33.737  1.00 20.73           C  
ATOM   2845  C   VAL C 385      20.400   3.182  37.202  1.00 20.73           C  
ATOM   2846  O   VAL C 385      20.850   4.050  37.997  1.00 20.73           O  
ATOM   2847  OXT VAL C 385      19.312   2.570  37.375  1.00 20.73           O1-
TER    2848      VAL C 385 
HETATM 2849 NA    NA C 386      16.825   2.275  11.278  1.00 27.21          NA  
HETATM 2850 NA    NA C 387      13.161   3.185  16.671  1.00  9.89          NA  
ATOM   2851  N   ASP C 388       8.393   4.361   8.611  1.00861.90           N  
ATOM   2852  CA  ASP C 388       9.251   3.516   9.477  1.00861.90           C  
ATOM   2853  C   ASP C 388       9.691   4.203  10.756  1.00861.90           C  
ATOM   2854  O   ASP C 388       9.799   3.604  11.833  1.00861.90           O  
ATOM   2855  CB  ASP C 388      10.449   3.046   8.672  1.00861.90           C  
ATOM   2856  CG  ASP C 388      10.155   1.788   7.912  1.00861.90           C  
ATOM   2857  OD1 ASP C 388      11.025   0.921   7.928  1.00861.90           O  
ATOM   2858  OD2 ASP C 388       9.059   1.642   7.334  1.00861.90           O1-
ATOM   2859  OXT ASP C 388       9.927   5.384  10.725  1.00861.90           O1-
END
