# Supplementary material for: Ligand Discovery for the Alanine-Serine-Cysteine Transporter (ASCT2, SLC1A5) from Homology Modeling and Virtual Screening
Source: PLoS Comput Biol. 2015 Oct 7;11(10):e1004477. doi: 10.1371/journal.pcbi.1004477 (PMC4596572; doi:10.1371/journal.pcbi.1004477)
Supplement: S1 Models — (ZIP) [file pcbi.1004477.s003.zip › cm301-TB1.pdb]

ATOM      1  N   ASN A   1      -7.720  20.822  24.955  1.00  0.00           N  
ATOM      2  CA  ASN A   1      -8.797  20.163  25.719  1.00  0.00           C  
ATOM      3  C   ASN A   1      -8.275  18.995  26.505  1.00  0.00           C  
ATOM      4  O   ASN A   1      -7.473  19.162  27.421  1.00  0.00           O  
ATOM      5  CB  ASN A   1      -9.923  19.718  24.783  1.00  0.00           C  
ATOM      6  CG  ASN A   1     -11.240  19.521  25.508  1.00  0.00           C  
ATOM      7  OD1 ASN A   1     -11.297  19.578  26.737  1.00  0.00           O  
ATOM      8  ND2 ASN A   1     -12.303  19.289  24.748  1.00  0.00           N  
ATOM      9  N   LEU A   2      -8.730  17.772  26.168  1.00  0.00           N  
ATOM     10  CA  LEU A   2      -8.354  16.589  26.894  1.00  0.00           C  
ATOM     11  C   LEU A   2      -6.879  16.311  26.744  1.00  0.00           C  
ATOM     12  O   LEU A   2      -6.195  16.067  27.736  1.00  0.00           O  
ATOM     13  CB  LEU A   2      -9.169  15.386  26.417  1.00  0.00           C  
ATOM     14  CG  LEU A   2      -8.925  14.066  27.152  1.00  0.00           C  
ATOM     15  CD1 LEU A   2      -9.085  14.250  28.653  1.00  0.00           C  
ATOM     16  CD2 LEU A   2      -9.869  12.986  26.647  1.00  0.00           C  
ATOM     17  N   LEU A   3      -6.340  16.378  25.509  1.00  0.00           N  
ATOM     18  CA  LEU A   3      -4.936  16.162  25.234  1.00  0.00           C  
ATOM     19  C   LEU A   3      -4.473  14.780  25.591  1.00  0.00           C  
ATOM     20  O   LEU A   3      -4.803  14.244  26.647  1.00  0.00           O  
ATOM     21  CB  LEU A   3      -4.080  17.184  25.984  1.00  0.00           C  
ATOM     22  CG  LEU A   3      -4.166  18.631  25.494  1.00  0.00           C  
ATOM     23  CD1 LEU A   3      -3.574  18.763  24.100  1.00  0.00           C  
ATOM     24  CD2 LEU A   3      -5.607  19.117  25.505  1.00  0.00           C  
ATOM     25  N   VAL A   4      -3.714  14.180  24.641  1.00  0.00           N  
ATOM     26  CA  VAL A   4      -3.024  12.910  24.615  1.00  0.00           C  
ATOM     27  C   VAL A   4      -4.016  11.800  24.665  1.00  0.00           C  
ATOM     28  O   VAL A   4      -3.689  10.652  24.369  1.00  0.00           O  
ATOM     29  CB  VAL A   4      -2.019  12.790  25.775  1.00  0.00           C  
ATOM     30  CG1 VAL A   4      -0.971  13.889  25.688  1.00  0.00           C  
ATOM     31  CG2 VAL A   4      -2.740  12.842  27.113  1.00  0.00           C  
ATOM     32  N   LEU A   5      -5.237  12.109  25.132  1.00  0.00           N  
ATOM     33  CA  LEU A   5      -6.377  11.253  25.029  1.00  0.00           C  
ATOM     34  C   LEU A   5      -7.009  11.530  23.705  1.00  0.00           C  
ATOM     35  O   LEU A   5      -7.568  10.651  23.051  1.00  0.00           O  
ATOM     36  CB  LEU A   5      -7.338  11.498  26.194  1.00  0.00           C  
ATOM     37  CG  LEU A   5      -6.762  11.307  27.599  1.00  0.00           C  
ATOM     38  CD1 LEU A   5      -7.849  11.464  28.651  1.00  0.00           C  
ATOM     39  CD2 LEU A   5      -6.095   9.946  27.726  1.00  0.00           C  
ATOM     40  N   LEU A   6      -6.912  12.818  23.314  1.00  0.00           N  
ATOM     41  CA  LEU A   6      -7.493  13.436  22.155  1.00  0.00           C  
ATOM     42  C   LEU A   6      -6.880  12.764  20.971  1.00  0.00           C  
ATOM     43  O   LEU A   6      -7.501  12.621  19.920  1.00  0.00           O  
ATOM     44  CB  LEU A   6      -7.243  14.945  22.171  1.00  0.00           C  
ATOM     45  CG  LEU A   6      -8.117  15.787  21.239  1.00  0.00           C  
ATOM     46  CD1 LEU A   6      -7.619  17.223  21.186  1.00  0.00           C  
ATOM     47  CD2 LEU A   6      -8.148  15.186  19.842  1.00  0.00           C  
ATOM     48  N   THR A   7      -5.609  12.357  21.092  1.00  0.00           N  
ATOM     49  CA  THR A   7      -5.019  11.675  19.986  1.00  0.00           C  
ATOM     50  C   THR A   7      -5.784  10.397  19.754  1.00  0.00           C  
ATOM     51  O   THR A   7      -6.190  10.097  18.633  1.00  0.00           O  
ATOM     52  CB  THR A   7      -3.527  11.385  20.233  1.00  0.00           C  
ATOM     53  OG1 THR A   7      -3.388  10.500  21.352  1.00  0.00           O  
ATOM     54  CG2 THR A   7      -2.777  12.673  20.535  1.00  0.00           C  
ATOM     55  N   VAL A   8      -6.056   9.636  20.831  1.00  0.00           N  
ATOM     56  CA  VAL A   8      -6.711   8.361  20.726  1.00  0.00           C  
ATOM     57  C   VAL A   8      -8.078   8.534  20.142  1.00  0.00           C  
ATOM     58  O   VAL A   8      -8.512   7.737  19.311  1.00  0.00           O  
ATOM     59  CB  VAL A   8      -6.797   7.656  22.093  1.00  0.00           C  
ATOM     60  CG1 VAL A   8      -7.551   6.341  21.967  1.00  0.00           C  
ATOM     61  CG2 VAL A   8      -5.405   7.425  22.661  1.00  0.00           C  
ATOM     62  N   VAL A   9      -8.799   9.587  20.559  1.00  0.00           N  
ATOM     63  CA  VAL A   9     -10.132   9.795  20.083  1.00  0.00           C  
ATOM     64  C   VAL A   9     -10.090   9.967  18.595  1.00  0.00           C  
ATOM     65  O   VAL A   9     -10.960   9.460  17.892  1.00  0.00           O  
ATOM     66  CB  VAL A   9     -10.791  11.010  20.763  1.00  0.00           C  
ATOM     67  CG1 VAL A   9     -12.166  11.271  20.169  1.00  0.00           C  
ATOM     68  CG2 VAL A   9     -10.888  10.792  22.265  1.00  0.00           C  
ATOM     69  N   ALA A  10      -9.091  10.715  18.087  1.00  0.00           N  
ATOM     70  CA  ALA A  10      -8.920  10.994  16.685  1.00  0.00           C  
ATOM     71  C   ALA A  10      -8.574   9.756  15.907  1.00  0.00           C  
ATOM     72  O   ALA A  10      -9.055   9.564  14.791  1.00  0.00           O  
ATOM     73  CB  ALA A  10      -7.841  12.047  16.482  1.00  0.00           C  
ATOM     74  N   VAL A  11      -7.706   8.892  16.468  1.00  0.00           N  
ATOM     75  CA  VAL A  11      -7.237   7.737  15.756  1.00  0.00           C  
ATOM     76  C   VAL A  11      -8.374   6.815  15.433  1.00  0.00           C  
ATOM     77  O   VAL A  11      -8.531   6.398  14.287  1.00  0.00           O  
ATOM     78  CB  VAL A  11      -6.158   6.982  16.554  1.00  0.00           C  
ATOM     79  CG1 VAL A  11      -5.759   5.703  15.833  1.00  0.00           C  
ATOM     80  CG2 VAL A  11      -4.944   7.870  16.781  1.00  0.00           C  
ATOM     81  N   VAL A  12      -9.212   6.483  16.433  1.00  0.00           N  
ATOM     82  CA  VAL A  12     -10.278   5.546  16.220  1.00  0.00           C  
ATOM     83  C   VAL A  12     -11.252   6.090  15.220  1.00  0.00           C  
ATOM     84  O   VAL A  12     -11.645   5.394  14.284  1.00  0.00           O  
ATOM     85  CB  VAL A  12     -11.000   5.203  17.537  1.00  0.00           C  
ATOM     86  CG1 VAL A  12     -11.630   6.450  18.139  1.00  0.00           C  
ATOM     87  CG2 VAL A  12     -12.052   4.130  17.303  1.00  0.00           C  
ATOM     88  N   ALA A  13     -11.650   7.366  15.383  1.00  0.00           N  
ATOM     89  CA  ALA A  13     -12.618   7.984  14.524  1.00  0.00           C  
ATOM     90  C   ALA A  13     -12.067   8.047  13.138  1.00  0.00           C  
ATOM     91  O   ALA A  13     -12.767   7.793  12.160  1.00  0.00           O  
ATOM     92  CB  ALA A  13     -12.976   9.370  15.039  1.00  0.00           C  
ATOM     93  N   GLY A  14     -10.776   8.393  13.027  1.00  0.00           N  
ATOM     94  CA  GLY A  14     -10.131   8.539  11.754  1.00  0.00           C  
ATOM     95  C   GLY A  14     -10.077   7.222  11.046  1.00  0.00           C  
ATOM     96  O   GLY A  14     -10.195   7.159   9.822  1.00  0.00           O  
ATOM     97  N   VAL A  15      -9.841   6.137  11.803  1.00  0.00           N  
ATOM     98  CA  VAL A  15      -9.740   4.822  11.244  1.00  0.00           C  
ATOM     99  C   VAL A  15     -11.039   4.449  10.596  1.00  0.00           C  
ATOM    100  O   VAL A  15     -11.060   3.954   9.470  1.00  0.00           O  
ATOM    101  CB  VAL A  15      -9.350   3.783  12.312  1.00  0.00           C  
ATOM    102  CG1 VAL A  15      -9.486   2.373  11.758  1.00  0.00           C  
ATOM    103  CG2 VAL A  15      -7.932   4.032  12.803  1.00  0.00           C  
ATOM    104  N   ALA A  16     -12.159   4.655  11.315  1.00  0.00           N  
ATOM    105  CA  ALA A  16     -13.460   4.314  10.816  1.00  0.00           C  
ATOM    106  C   ALA A  16     -13.814   5.189   9.651  1.00  0.00           C  
ATOM    107  O   ALA A  16     -14.359   4.721   8.653  1.00  0.00           O  
ATOM    108  CB  ALA A  16     -14.501   4.442  11.918  1.00  0.00           C  
ATOM    109  N   LEU A  17     -13.503   6.494   9.756  1.00  0.00           N  
ATOM    110  CA  LEU A  17     -13.866   7.438   8.739  1.00  0.00           C  
ATOM    111  C   LEU A  17     -13.179   7.078   7.463  1.00  0.00           C  
ATOM    112  O   LEU A  17     -13.776   7.159   6.393  1.00  0.00           O  
ATOM    113  CB  LEU A  17     -13.506   8.860   9.175  1.00  0.00           C  
ATOM    114  CG  LEU A  17     -14.313   9.437  10.339  1.00  0.00           C  
ATOM    115  CD1 LEU A  17     -13.861  10.854  10.657  1.00  0.00           C  
ATOM    116  CD2 LEU A  17     -15.801   9.414  10.026  1.00  0.00           C  
ATOM    117  N   GLY A  18     -11.886   6.714   7.537  1.00  0.00           N  
ATOM    118  CA  GLY A  18     -11.157   6.346   6.356  1.00  0.00           C  
ATOM    119  C   GLY A  18     -11.720   5.073   5.807  1.00  0.00           C  
ATOM    120  O   GLY A  18     -11.956   4.943   4.604  1.00  0.00           O  
ATOM    121  N   LEU A  19     -11.989   4.113   6.711  1.00  0.00           N  
ATOM    122  CA  LEU A  19     -12.474   2.811   6.350  1.00  0.00           C  
ATOM    123  C   LEU A  19     -13.745   3.006   5.604  1.00  0.00           C  
ATOM    124  O   LEU A  19     -13.970   2.360   4.584  1.00  0.00           O  
ATOM    125  CB  LEU A  19     -12.664   1.945   7.597  1.00  0.00           C  
ATOM    126  CG  LEU A  19     -11.388   1.494   8.310  1.00  0.00           C  
ATOM    127  CD1 LEU A  19     -11.720   0.826   9.635  1.00  0.00           C  
ATOM    128  CD2 LEU A  19     -10.585   0.549   7.428  1.00  0.00           C  
ATOM    129  N   GLY A  20     -14.617   3.895   6.113  1.00  0.00           N  
ATOM    130  CA  GLY A  20     -15.887   4.112   5.483  1.00  0.00           C  
ATOM    131  C   GLY A  20     -15.684   4.698   4.121  1.00  0.00           C  
ATOM    132  O   GLY A  20     -16.335   4.292   3.159  1.00  0.00           O  
ATOM    133  N   VAL A  21     -14.777   5.685   4.003  1.00  0.00           N  
ATOM    134  CA  VAL A  21     -14.577   6.321   2.734  1.00  0.00           C  
ATOM    135  C   VAL A  21     -14.035   5.317   1.770  1.00  0.00           C  
ATOM    136  O   VAL A  21     -14.489   5.215   0.634  1.00  0.00           O  
ATOM    137  CB  VAL A  21     -13.637   7.535   2.853  1.00  0.00           C  
ATOM    138  CG1 VAL A  21     -13.366   8.135   1.482  1.00  0.00           C  
ATOM    139  CG2 VAL A  21     -14.230   8.578   3.788  1.00  0.00           C  
ATOM    140  N   SER A  22     -13.039   4.523   2.188  1.00  0.00           N  
ATOM    141  CA  SER A  22     -12.569   3.549   1.254  1.00  0.00           C  
ATOM    142  C   SER A  22     -13.661   2.543   1.181  1.00  0.00           C  
ATOM    143  O   SER A  22     -14.442   2.429   2.114  1.00  0.00           O  
ATOM    144  CB  SER A  22     -11.232   2.966   1.715  1.00  0.00           C  
ATOM    145  OG  SER A  22     -11.376   2.264   2.938  1.00  0.00           O  
ATOM    146  N   GLY A  23     -13.796   1.823   0.055  1.00  0.00           N  
ATOM    147  CA  GLY A  23     -14.751   0.747  -0.037  1.00  0.00           C  
ATOM    148  C   GLY A  23     -16.112   1.230   0.354  1.00  0.00           C  
ATOM    149  O   GLY A  23     -16.800   0.576   1.137  1.00  0.00           O  
ATOM    150  N   ALA A  24     -16.534   2.391  -0.179  1.00  0.00           N  
ATOM    151  CA  ALA A  24     -17.768   2.966   0.272  1.00  0.00           C  
ATOM    152  C   ALA A  24     -18.868   1.993   0.034  1.00  0.00           C  
ATOM    153  O   ALA A  24     -19.716   1.804   0.902  1.00  0.00           O  
ATOM    154  CB  ALA A  24     -18.031   4.283  -0.441  1.00  0.00           C  
ATOM    155  N   GLY A  25     -18.881   1.338  -1.139  1.00  0.00           N  
ATOM    156  CA  GLY A  25     -19.924   0.398  -1.409  1.00  0.00           C  
ATOM    157  C   GLY A  25     -20.984   1.173  -2.102  1.00  0.00           C  
ATOM    158  O   GLY A  25     -21.250   2.317  -1.740  1.00  0.00           O  
ATOM    159  N   GLY A  26     -21.652   0.559  -3.094  1.00  0.00           N  
ATOM    160  CA  GLY A  26     -22.601   1.338  -3.822  1.00  0.00           C  
ATOM    161  C   GLY A  26     -21.788   2.429  -4.428  1.00  0.00           C  
ATOM    162  O   GLY A  26     -20.985   2.193  -5.329  1.00  0.00           O  
ATOM    163  N   ALA A  27     -21.977   3.671  -3.947  1.00  0.00           N  
ATOM    164  CA  ALA A  27     -21.154   4.728  -4.450  1.00  0.00           C  
ATOM    165  C   ALA A  27     -19.775   4.427  -3.971  1.00  0.00           C  
ATOM    166  O   ALA A  27     -19.590   3.828  -2.914  1.00  0.00           O  
ATOM    167  CB  ALA A  27     -21.669   6.076  -3.969  1.00  0.00           C  
ATOM    168  N   LEU A  28     -18.750   4.818  -4.744  1.00  0.00           N  
ATOM    169  CA  LEU A  28     -17.430   4.479  -4.313  1.00  0.00           C  
ATOM    170  C   LEU A  28     -16.820   5.697  -3.711  1.00  0.00           C  
ATOM    171  O   LEU A  28     -16.438   6.618  -4.434  1.00  0.00           O  
ATOM    172  CB  LEU A  28     -16.603   3.949  -5.486  1.00  0.00           C  
ATOM    173  CG  LEU A  28     -17.165   2.726  -6.213  1.00  0.00           C  
ATOM    174  CD1 LEU A  28     -16.243   2.305  -7.348  1.00  0.00           C  
ATOM    175  CD2 LEU A  28     -17.372   1.572  -5.244  1.00  0.00           C  
ATOM    176  N   ALA A  29     -16.710   5.763  -2.368  1.00  0.00           N  
ATOM    177  CA  ALA A  29     -16.017   6.916  -1.890  1.00  0.00           C  
ATOM    178  C   ALA A  29     -14.609   6.631  -2.279  1.00  0.00           C  
ATOM    179  O   ALA A  29     -14.071   5.567  -1.987  1.00  0.00           O  
ATOM    180  CB  ALA A  29     -16.238   7.086  -0.395  1.00  0.00           C  
ATOM    181  N   LEU A  30     -13.982   7.580  -2.979  1.00  0.00           N  
ATOM    182  CA  LEU A  30     -12.726   7.289  -3.591  1.00  0.00           C  
ATOM    183  C   LEU A  30     -11.609   7.058  -2.641  1.00  0.00           C  
ATOM    184  O   LEU A  30     -10.927   6.042  -2.673  1.00  0.00           O  
ATOM    185  CB  LEU A  30     -12.317   8.419  -4.538  1.00  0.00           C  
ATOM    186  CG  LEU A  30     -13.240   8.670  -5.733  1.00  0.00           C  
ATOM    187  CD1 LEU A  30     -12.666   9.749  -6.638  1.00  0.00           C  
ATOM    188  CD2 LEU A  30     -13.465   7.386  -6.517  1.00  0.00           C  
ATOM    189  N   GLY A  31     -11.350   7.969  -1.719  1.00  0.00           N  
ATOM    190  CA  GLY A  31     -10.105   7.723  -1.066  1.00  0.00           C  
ATOM    191  C   GLY A  31      -9.143   8.693  -1.694  1.00  0.00           C  
ATOM    192  O   GLY A  31      -8.387   9.349  -0.983  1.00  0.00           O  
ATOM    193  N   PRO A  32      -9.124   8.821  -3.003  1.00  0.00           N  
ATOM    194  CA  PRO A  32      -8.376   9.918  -3.540  1.00  0.00           C  
ATOM    195  C   PRO A  32      -9.095  11.167  -3.178  1.00  0.00           C  
ATOM    196  O   PRO A  32      -8.539  12.250  -3.347  1.00  0.00           O  
ATOM    197  CB  PRO A  32      -8.358   9.652  -5.047  1.00  0.00           C  
ATOM    198  CD  PRO A  32      -9.016   7.638  -3.932  1.00  0.00           C  
ATOM    199  CG  PRO A  32      -8.332   8.165  -5.163  1.00  0.00           C  
ATOM    200  N   GLU A  33     -10.360  11.034  -2.739  1.00  0.00           N  
ATOM    201  CA  GLU A  33     -11.070  12.190  -2.282  1.00  0.00           C  
ATOM    202  C   GLU A  33     -10.374  12.613  -1.022  1.00  0.00           C  
ATOM    203  O   GLU A  33     -10.123  13.796  -0.790  1.00  0.00           O  
ATOM    204  CB  GLU A  33     -12.549  11.861  -2.069  1.00  0.00           C  
ATOM    205  CD  GLU A  33     -13.862  13.432  -3.548  1.00  0.00           C  
ATOM    206  CG  GLU A  33     -13.469  13.070  -2.130  1.00  0.00           C  
ATOM    207  OE1 GLU A  33     -13.277  12.858  -4.492  1.00  0.00           O  
ATOM    208  OE2 GLU A  33     -14.753  14.290  -3.717  1.00  0.00           O1-
ATOM    209  N   ARG A  34     -10.025  11.611  -0.186  1.00  0.00           N  
ATOM    210  CA  ARG A  34      -9.375  11.822   1.079  1.00  0.00           C  
ATOM    211  C   ARG A  34      -8.008  12.375   0.812  1.00  0.00           C  
ATOM    212  O   ARG A  34      -7.485  13.189   1.576  1.00  0.00           O  
ATOM    213  CB  ARG A  34      -9.312  10.516   1.874  1.00  0.00           C  
ATOM    214  CD  ARG A  34     -10.640  11.211   3.886  1.00  0.00           C  
ATOM    215  NE  ARG A  34     -10.762  11.085   5.337  1.00  0.00           N  
ATOM    216  CG  ARG A  34      -9.298  10.707   3.381  1.00  0.00           C  
ATOM    217  CZ  ARG A  34     -11.857  11.394   6.024  1.00  0.00           C  
ATOM    218  NH1 ARG A  34     -11.875  11.247   7.342  1.00  0.00           N1+
ATOM    219  NH2 ARG A  34     -12.930  11.849   5.393  1.00  0.00           N  
ATOM    220  N   LEU A  35      -7.397  11.913  -0.293  1.00  0.00           N  
ATOM    221  CA  LEU A  35      -6.073  12.297  -0.691  1.00  0.00           C  
ATOM    222  C   LEU A  35      -6.043  13.769  -0.976  1.00  0.00           C  
ATOM    223  O   LEU A  35      -5.087  14.453  -0.622  1.00  0.00           O  
ATOM    224  CB  LEU A  35      -5.627  11.494  -1.915  1.00  0.00           C  
ATOM    225  CG  LEU A  35      -5.568   9.975  -1.743  1.00  0.00           C  
ATOM    226  CD1 LEU A  35      -5.110   9.306  -3.030  1.00  0.00           C  
ATOM    227  CD2 LEU A  35      -4.646   9.598  -0.594  1.00  0.00           C  
ATOM    228  N   SER A  36      -7.068  14.319  -1.650  1.00  0.00           N  
ATOM    229  CA  SER A  36      -6.999  15.737  -1.874  1.00  0.00           C  
ATOM    230  C   SER A  36      -8.020  16.344  -0.977  1.00  0.00           C  
ATOM    231  O   SER A  36      -9.068  16.816  -1.417  1.00  0.00           O  
ATOM    232  CB  SER A  36      -7.241  16.059  -3.350  1.00  0.00           C  
ATOM    233  OG  SER A  36      -7.175  17.454  -3.585  1.00  0.00           O  
ATOM    234  N   ALA A  37      -7.701  16.404   0.325  1.00  0.00           N  
ATOM    235  CA  ALA A  37      -8.674  16.860   1.263  1.00  0.00           C  
ATOM    236  C   ALA A  37      -8.039  16.758   2.603  1.00  0.00           C  
ATOM    237  O   ALA A  37      -7.315  17.651   3.040  1.00  0.00           O  
ATOM    238  CB  ALA A  37      -9.946  16.034   1.151  1.00  0.00           C  
ATOM    239  N   PHE A  38      -8.347  15.644   3.291  1.00  0.00           N  
ATOM    240  CA  PHE A  38      -7.914  15.376   4.623  1.00  0.00           C  
ATOM    241  C   PHE A  38      -6.420  15.258   4.700  1.00  0.00           C  
ATOM    242  O   PHE A  38      -5.826  15.642   5.704  1.00  0.00           O  
ATOM    243  CB  PHE A  38      -8.566  14.097   5.151  1.00  0.00           C  
ATOM    244  CG  PHE A  38     -10.054  14.201   5.323  1.00  0.00           C  
ATOM    245  CZ  PHE A  38     -12.808  14.396   5.649  1.00  0.00           C  
ATOM    246  CD1 PHE A  38     -10.905  14.007   4.249  1.00  0.00           C  
ATOM    247  CE1 PHE A  38     -12.275  14.103   4.408  1.00  0.00           C  
ATOM    248  CD2 PHE A  38     -10.604  14.494   6.559  1.00  0.00           C  
ATOM    249  CE2 PHE A  38     -11.973  14.590   6.718  1.00  0.00           C  
ATOM    250  N   VAL A  39      -5.753  14.718   3.664  1.00  0.00           N  
ATOM    251  CA  VAL A  39      -4.352  14.390   3.742  1.00  0.00           C  
ATOM    252  C   VAL A  39      -3.485  15.518   4.167  1.00  0.00           C  
ATOM    253  O   VAL A  39      -2.532  15.299   4.914  1.00  0.00           O  
ATOM    254  CB  VAL A  39      -3.820  13.861   2.397  1.00  0.00           C  
ATOM    255  CG1 VAL A  39      -4.708  12.741   1.877  1.00  0.00           C  
ATOM    256  CG2 VAL A  39      -3.729  14.989   1.380  1.00  0.00           C  
ATOM    257  N   PHE A  40      -3.790  16.745   3.730  1.00  0.00           N  
ATOM    258  CA  PHE A  40      -2.891  17.831   3.966  1.00  0.00           C  
ATOM    259  C   PHE A  40      -2.671  17.987   5.433  1.00  0.00           C  
ATOM    260  O   PHE A  40      -1.536  18.190   5.864  1.00  0.00           O  
ATOM    261  CB  PHE A  40      -3.439  19.122   3.355  1.00  0.00           C  
ATOM    262  CG  PHE A  40      -3.593  19.069   1.862  1.00  0.00           C  
ATOM    263  CZ  PHE A  40      -3.872  18.973  -0.902  1.00  0.00           C  
ATOM    264  CD1 PHE A  40      -4.768  18.615   1.289  1.00  0.00           C  
ATOM    265  CE1 PHE A  40      -4.910  18.566  -0.085  1.00  0.00           C  
ATOM    266  CD2 PHE A  40      -2.564  19.473   1.031  1.00  0.00           C  
ATOM    267  CE2 PHE A  40      -2.705  19.424  -0.343  1.00  0.00           C  
ATOM    268  N   PRO A  41      -3.696  17.905   6.232  1.00  0.00           N  
ATOM    269  CA  PRO A  41      -3.475  18.069   7.637  1.00  0.00           C  
ATOM    270  C   PRO A  41      -2.630  16.990   8.236  1.00  0.00           C  
ATOM    271  O   PRO A  41      -1.896  17.274   9.181  1.00  0.00           O  
ATOM    272  CB  PRO A  41      -4.882  18.044   8.238  1.00  0.00           C  
ATOM    273  CD  PRO A  41      -5.013  18.156   5.851  1.00  0.00           C  
ATOM    274  CG  PRO A  41      -5.778  17.754   7.081  1.00  0.00           C  
ATOM    275  N   GLY A  42      -2.714  15.752   7.717  1.00  0.00           N  
ATOM    276  CA  GLY A  42      -1.903  14.693   8.237  1.00  0.00           C  
ATOM    277  C   GLY A  42      -0.473  15.003   7.944  1.00  0.00           C  
ATOM    278  O   GLY A  42       0.422  14.687   8.725  1.00  0.00           O  
ATOM    279  N   GLU A  43      -0.234  15.586   6.759  1.00  0.00           N  
ATOM    280  CA  GLU A  43       1.082  15.927   6.303  1.00  0.00           C  
ATOM    281  C   GLU A  43       1.680  16.999   7.159  1.00  0.00           C  
ATOM    282  O   GLU A  43       2.844  16.915   7.548  1.00  0.00           O  
ATOM    283  CB  GLU A  43       1.043  16.377   4.841  1.00  0.00           C  
ATOM    284  CD  GLU A  43       2.292  17.424   2.912  1.00  0.00           C  
ATOM    285  CG  GLU A  43       2.397  16.775   4.278  1.00  0.00           C  
ATOM    286  OE1 GLU A  43       1.164  17.514   2.382  1.00  0.00           O  
ATOM    287  OE2 GLU A  43       3.337  17.842   2.371  1.00  0.00           O1-
ATOM    288  N   LEU A  44       0.881  18.025   7.504  1.00  0.00           N  
ATOM    289  CA  LEU A  44       1.431  19.155   8.192  1.00  0.00           C  
ATOM    290  C   LEU A  44       2.024  18.684   9.476  1.00  0.00           C  
ATOM    291  O   LEU A  44       3.102  19.126   9.863  1.00  0.00           O  
ATOM    292  CB  LEU A  44       0.353  20.215   8.428  1.00  0.00           C  
ATOM    293  CG  LEU A  44       0.800  21.486   9.154  1.00  0.00           C  
ATOM    294  CD1 LEU A  44       1.870  22.214   8.356  1.00  0.00           C  
ATOM    295  CD2 LEU A  44      -0.386  22.403   9.410  1.00  0.00           C  
ATOM    296  N   LEU A  45       1.353  17.741  10.158  1.00  0.00           N  
ATOM    297  CA  LEU A  45       1.825  17.270  11.426  1.00  0.00           C  
ATOM    298  C   LEU A  45       3.185  16.678  11.212  1.00  0.00           C  
ATOM    299  O   LEU A  45       4.102  16.929  11.992  1.00  0.00           O  
ATOM    300  CB  LEU A  45       0.846  16.254  12.019  1.00  0.00           C  
ATOM    301  CG  LEU A  45       1.098  15.837  13.469  1.00  0.00           C  
ATOM    302  CD1 LEU A  45       0.072  14.807  13.917  1.00  0.00           C  
ATOM    303  CD2 LEU A  45       2.506  15.287  13.634  1.00  0.00           C  
ATOM    304  N   LEU A  46       3.353  15.880  10.141  1.00  0.00           N  
ATOM    305  CA  LEU A  46       4.611  15.243   9.880  1.00  0.00           C  
ATOM    306  C   LEU A  46       5.646  16.276   9.594  1.00  0.00           C  
ATOM    307  O   LEU A  46       6.803  16.123   9.983  1.00  0.00           O  
ATOM    308  CB  LEU A  46       4.483  14.262   8.713  1.00  0.00           C  
ATOM    309  CG  LEU A  46       5.772  13.570   8.265  1.00  0.00           C  
ATOM    310  CD1 LEU A  46       6.366  12.753   9.402  1.00  0.00           C  
ATOM    311  CD2 LEU A  46       5.513  12.684   7.056  1.00  0.00           C  
ATOM    312  N   ARG A  47       5.257  17.344   8.874  1.00  0.00           N  
ATOM    313  CA  ARG A  47       6.168  18.386   8.497  1.00  0.00           C  
ATOM    314  C   ARG A  47       6.682  19.067   9.728  1.00  0.00           C  
ATOM    315  O   ARG A  47       7.874  19.353   9.828  1.00  0.00           O  
ATOM    316  CB  ARG A  47       5.482  19.385   7.563  1.00  0.00           C  
ATOM    317  CD  ARG A  47       5.984  18.033   5.510  1.00  0.00           C  
ATOM    318  NE  ARG A  47       7.068  18.925   5.104  1.00  0.00           N  
ATOM    319  CG  ARG A  47       4.911  18.763   6.300  1.00  0.00           C  
ATOM    320  CZ  ARG A  47       6.999  19.765   4.077  1.00  0.00           C  
ATOM    321  NH1 ARG A  47       8.035  20.539   3.782  1.00  0.00           N1+
ATOM    322  NH2 ARG A  47       5.895  19.829   3.345  1.00  0.00           N  
ATOM    323  N   LEU A  48       5.796  19.345  10.706  1.00  0.00           N  
ATOM    324  CA  LEU A  48       6.220  20.049  11.885  1.00  0.00           C  
ATOM    325  C   LEU A  48       7.232  19.262  12.652  1.00  0.00           C  
ATOM    326  O   LEU A  48       8.185  19.836  13.175  1.00  0.00           O  
ATOM    327  CB  LEU A  48       5.020  20.369  12.778  1.00  0.00           C  
ATOM    328  CG  LEU A  48       4.178  21.581  12.373  1.00  0.00           C  
ATOM    329  CD1 LEU A  48       3.368  21.278  11.122  1.00  0.00           C  
ATOM    330  CD2 LEU A  48       3.258  22.000  13.510  1.00  0.00           C  
ATOM    331  N   LEU A  49       7.030  17.939  12.783  1.00  0.00           N  
ATOM    332  CA  LEU A  49       7.948  17.119  13.526  1.00  0.00           C  
ATOM    333  C   LEU A  49       9.281  17.097  12.852  1.00  0.00           C  
ATOM    334  O   LEU A  49      10.312  17.298  13.490  1.00  0.00           O  
ATOM    335  CB  LEU A  49       7.398  15.699  13.676  1.00  0.00           C  
ATOM    336  CG  LEU A  49       6.350  15.491  14.772  1.00  0.00           C  
ATOM    337  CD1 LEU A  49       7.018  15.303  16.125  1.00  0.00           C  
ATOM    338  CD2 LEU A  49       5.380  16.661  14.818  1.00  0.00           C  
ATOM    339  N   ARG A  50       9.277  16.908  11.522  1.00  0.00           N  
ATOM    340  CA  ARG A  50      10.473  16.753  10.749  1.00  0.00           C  
ATOM    341  C   ARG A  50      11.299  17.987  10.883  1.00  0.00           C  
ATOM    342  O   ARG A  50      12.526  17.927  10.855  1.00  0.00           O  
ATOM    343  CB  ARG A  50      10.132  16.471   9.285  1.00  0.00           C  
ATOM    344  CD  ARG A  50       9.195  14.892   7.573  1.00  0.00           C  
ATOM    345  NE  ARG A  50       8.723  13.535   7.307  1.00  0.00           N  
ATOM    346  CG  ARG A  50       9.485  15.116   9.048  1.00  0.00           C  
ATOM    347  CZ  ARG A  50       9.520  12.479   7.180  1.00  0.00           C  
ATOM    348  NH1 ARG A  50       9.001  11.282   6.939  1.00  0.00           N1+
ATOM    349  NH2 ARG A  50      10.833  12.621   7.294  1.00  0.00           N  
ATOM    350  N   MET A  51      10.639  19.143  11.038  1.00  0.00           N  
ATOM    351  CA  MET A  51      11.319  20.401  11.099  1.00  0.00           C  
ATOM    352  C   MET A  51      12.295  20.414  12.239  1.00  0.00           C  
ATOM    353  O   MET A  51      13.416  20.898  12.098  1.00  0.00           O  
ATOM    354  CB  MET A  51      10.315  21.547  11.242  1.00  0.00           C  
ATOM    355  SD  MET A  51      11.483  23.177  13.153  1.00  0.00           S  
ATOM    356  CE  MET A  51       9.903  23.398  13.968  1.00  0.00           C  
ATOM    357  CG  MET A  51      10.954  22.910  11.450  1.00  0.00           C  
ATOM    358  N   ILE A  52      11.885  19.898  13.407  1.00  0.00           N  
ATOM    359  CA  ILE A  52      12.668  19.913  14.608  1.00  0.00           C  
ATOM    360  C   ILE A  52      13.844  18.966  14.641  1.00  0.00           C  
ATOM    361  O   ILE A  52      14.830  19.243  15.320  1.00  0.00           O  
ATOM    362  CB  ILE A  52      11.806  19.609  15.848  1.00  0.00           C  
ATOM    363  CD1 ILE A  52      13.041  21.295  17.307  1.00  0.00           C  
ATOM    364  CG1 ILE A  52      12.607  19.857  17.128  1.00  0.00           C  
ATOM    365  CG2 ILE A  52      11.264  18.189  15.784  1.00  0.00           C  
ATOM    366  N   ILE A  53      13.790  17.830  13.919  1.00  0.00           N  
ATOM    367  CA  ILE A  53      14.758  16.767  14.036  1.00  0.00           C  
ATOM    368  C   ILE A  53      16.179  17.225  13.834  1.00  0.00           C  
ATOM    369  O   ILE A  53      17.080  16.733  14.511  1.00  0.00           O  
ATOM    370  CB  ILE A  53      14.466  15.626  13.044  1.00  0.00           C  
ATOM    371  CD1 ILE A  53      16.010  16.194  11.097  1.00  0.00           C  
ATOM    372  CG1 ILE A  53      14.586  16.128  11.604  1.00  0.00           C  
ATOM    373  CG2 ILE A  53      13.100  15.017  13.320  1.00  0.00           C  
ATOM    374  N   LEU A  54      16.463  18.132  12.888  1.00  0.00           N  
ATOM    375  CA  LEU A  54      17.844  18.468  12.682  1.00  0.00           C  
ATOM    376  C   LEU A  54      18.441  19.216  13.835  1.00  0.00           C  
ATOM    377  O   LEU A  54      19.522  18.850  14.293  1.00  0.00           O  
ATOM    378  CB  LEU A  54      18.009  19.298  11.408  1.00  0.00           C  
ATOM    379  CG  LEU A  54      19.434  19.739  11.065  1.00  0.00           C  
ATOM    380  CD1 LEU A  54      20.312  18.534  10.764  1.00  0.00           C  
ATOM    381  CD2 LEU A  54      19.431  20.700   9.886  1.00  0.00           C  
ATOM    382  N   PRO A  55      17.821  20.262  14.317  1.00  0.00           N  
ATOM    383  CA  PRO A  55      18.371  20.989  15.422  1.00  0.00           C  
ATOM    384  C   PRO A  55      18.407  20.195  16.682  1.00  0.00           C  
ATOM    385  O   PRO A  55      19.454  20.177  17.324  1.00  0.00           O  
ATOM    386  CB  PRO A  55      17.442  22.196  15.570  1.00  0.00           C  
ATOM    387  CD  PRO A  55      16.830  20.967  13.609  1.00  0.00           C  
ATOM    388  CG  PRO A  55      16.297  21.900  14.660  1.00  0.00           C  
ATOM    389  N   LEU A  56      17.313  19.482  17.018  1.00  0.00           N  
ATOM    390  CA  LEU A  56      17.241  18.826  18.287  1.00  0.00           C  
ATOM    391  C   LEU A  56      18.255  17.732  18.367  1.00  0.00           C  
ATOM    392  O   LEU A  56      18.732  17.412  19.452  1.00  0.00           O  
ATOM    393  CB  LEU A  56      15.835  18.270  18.524  1.00  0.00           C  
ATOM    394  CG  LEU A  56      15.594  16.826  18.079  1.00  0.00           C  
ATOM    395  CD1 LEU A  56      14.161  16.407  18.371  1.00  0.00           C  
ATOM    396  CD2 LEU A  56      15.903  16.661  16.599  1.00  0.00           C  
ATOM    397  N   VAL A  57      18.565  17.069  17.240  1.00  0.00           N  
ATOM    398  CA  VAL A  57      19.532  16.012  17.273  1.00  0.00           C  
ATOM    399  C   VAL A  57      20.915  16.558  17.506  1.00  0.00           C  
ATOM    400  O   VAL A  57      21.662  16.032  18.329  1.00  0.00           O  
ATOM    401  CB  VAL A  57      19.507  15.184  15.975  1.00  0.00           C  
ATOM    402  CG1 VAL A  57      20.189  15.941  14.846  1.00  0.00           C  
ATOM    403  CG2 VAL A  57      20.172  13.833  16.192  1.00  0.00           C  
ATOM    404  N   VAL A  58      21.282  17.640  16.785  1.00  0.00           N  
ATOM    405  CA  VAL A  58      22.596  18.226  16.835  1.00  0.00           C  
ATOM    406  C   VAL A  58      22.861  18.833  18.183  1.00  0.00           C  
ATOM    407  O   VAL A  58      23.899  18.582  18.793  1.00  0.00           O  
ATOM    408  CB  VAL A  58      22.782  19.289  15.736  1.00  0.00           C  
ATOM    409  CG1 VAL A  58      22.566  18.677  14.361  1.00  0.00           C  
ATOM    410  CG2 VAL A  58      21.833  20.457  15.958  1.00  0.00           C  
ATOM    411  N   CYS A  59      21.912  19.647  18.681  1.00  0.00           N  
ATOM    412  CA  CYS A  59      22.084  20.379  19.902  1.00  0.00           C  
ATOM    413  C   CYS A  59      22.178  19.460  21.080  1.00  0.00           C  
ATOM    414  O   CYS A  59      23.132  19.501  21.856  1.00  0.00           O  
ATOM    415  CB  CYS A  59      20.933  21.367  20.101  1.00  0.00           C  
ATOM    416  SG  CYS A  59      19.288  20.617  20.053  1.00  0.00           S  
ATOM    417  N   SER A  60      21.203  18.553  21.195  1.00  0.00           N  
ATOM    418  CA  SER A  60      21.055  17.730  22.346  1.00  0.00           C  
ATOM    419  C   SER A  60      22.141  16.712  22.451  1.00  0.00           C  
ATOM    420  O   SER A  60      21.986  15.847  23.295  1.00  0.00           O  
ATOM    421  CB  SER A  60      19.695  17.029  22.332  1.00  0.00           C  
ATOM    422  OG  SER A  60      18.636  17.969  22.377  1.00  0.00           O  
ATOM    423  N   LEU A  61      23.080  16.597  21.485  1.00  0.00           N  
ATOM    424  CA  LEU A  61      24.240  15.730  21.558  1.00  0.00           C  
ATOM    425  C   LEU A  61      25.497  16.435  21.988  1.00  0.00           C  
ATOM    426  O   LEU A  61      26.365  15.861  22.644  1.00  0.00           O  
ATOM    427  CB  LEU A  61      24.493  15.059  20.206  1.00  0.00           C  
ATOM    428  CG  LEU A  61      25.518  13.923  20.195  1.00  0.00           C  
ATOM    429  CD1 LEU A  61      26.921  14.461  20.423  1.00  0.00           C  
ATOM    430  CD2 LEU A  61      25.174  12.879  21.247  1.00  0.00           C  
ATOM    431  N   ILE A  62      25.677  17.693  21.538  1.00  0.00           N  
ATOM    432  CA  ILE A  62      26.873  18.399  21.893  1.00  0.00           C  
ATOM    433  C   ILE A  62      26.785  18.584  23.369  1.00  0.00           C  
ATOM    434  O   ILE A  62      27.757  18.388  24.099  1.00  0.00           O  
ATOM    435  CB  ILE A  62      26.995  19.726  21.121  1.00  0.00           C  
ATOM    436  CD1 ILE A  62      28.725  20.702  22.719  1.00  0.00           C  
ATOM    437  CG1 ILE A  62      28.396  20.316  21.294  1.00  0.00           C  
ATOM    438  CG2 ILE A  62      25.912  20.699  21.560  1.00  0.00           C  
ATOM    439  N   GLY A  63      25.579  18.967  23.828  1.00  0.00           N  
ATOM    440  CA  GLY A  63      25.262  19.137  25.213  1.00  0.00           C  
ATOM    441  C   GLY A  63      25.319  17.794  25.875  1.00  0.00           C  
ATOM    442  O   GLY A  63      25.783  17.663  27.005  1.00  0.00           O  
ATOM    443  N   GLY A  64      24.835  16.758  25.167  1.00  0.00           N  
ATOM    444  CA  GLY A  64      24.765  15.401  25.637  1.00  0.00           C  
ATOM    445  C   GLY A  64      26.151  14.894  25.895  1.00  0.00           C  
ATOM    446  O   GLY A  64      26.369  14.006  26.715  1.00  0.00           O  
ATOM    447  N   ALA A  65      27.103  15.433  25.125  1.00  0.00           N  
ATOM    448  CA  ALA A  65      28.511  15.181  25.079  1.00  0.00           C  
ATOM    449  C   ALA A  65      29.169  15.610  26.346  1.00  0.00           C  
ATOM    450  O   ALA A  65      30.391  15.515  26.439  1.00  0.00           O  
ATOM    451  CB  ALA A  65      29.139  15.895  23.891  1.00  0.00           C  
ATOM    452  N   ALA A  66      28.444  16.324  27.233  1.00  0.00           N  
ATOM    453  CA  ALA A  66      29.043  16.567  28.514  1.00  0.00           C  
ATOM    454  C   ALA A  66      28.771  15.343  29.344  1.00  0.00           C  
ATOM    455  O   ALA A  66      27.678  15.170  29.884  1.00  0.00           O  
ATOM    456  CB  ALA A  66      28.475  17.835  29.133  1.00  0.00           C  
ATOM    457  N   SER A  67      29.794  14.469  29.470  1.00  0.00           N  
ATOM    458  CA  SER A  67      29.708  13.225  30.185  1.00  0.00           C  
ATOM    459  C   SER A  67      31.056  12.592  30.017  1.00  0.00           C  
ATOM    460  O   SER A  67      31.799  12.991  29.123  1.00  0.00           O  
ATOM    461  CB  SER A  67      28.563  12.370  29.637  1.00  0.00           C  
ATOM    462  OG  SER A  67      28.838  11.935  28.317  1.00  0.00           O  
ATOM    463  N   LEU A  68      31.397  11.566  30.832  1.00  0.00           N  
ATOM    464  CA  LEU A  68      32.703  10.961  30.730  1.00  0.00           C  
ATOM    465  C   LEU A  68      32.827  10.466  29.325  1.00  0.00           C  
ATOM    466  O   LEU A  68      32.127   9.544  28.913  1.00  0.00           O  
ATOM    467  CB  LEU A  68      32.858   9.844  31.764  1.00  0.00           C  
ATOM    468  CG  LEU A  68      34.251   9.222  31.886  1.00  0.00           C  
ATOM    469  CD1 LEU A  68      34.261   8.130  32.945  1.00  0.00           C  
ATOM    470  CD2 LEU A  68      34.709   8.663  30.547  1.00  0.00           C  
ATOM    471  N   ASP A  69      33.769  11.047  28.558  1.00  0.00           N  
ATOM    472  CA  ASP A  69      33.756  10.739  27.164  1.00  0.00           C  
ATOM    473  C   ASP A  69      33.988   9.283  26.881  1.00  0.00           C  
ATOM    474  O   ASP A  69      33.103   8.670  26.285  1.00  0.00           O  
ATOM    475  CB  ASP A  69      34.809  11.565  26.423  1.00  0.00           C  
ATOM    476  CG  ASP A  69      34.767  11.352  24.923  1.00  0.00           C  
ATOM    477  OD1 ASP A  69      33.755  10.812  24.428  1.00  0.00           O  
ATOM    478  OD2 ASP A  69      35.745  11.726  24.241  1.00  0.00           O1-
ATOM    479  N   PRO A  70      35.083   8.659  27.249  1.00  0.00           N  
ATOM    480  CA  PRO A  70      35.225   7.278  26.872  1.00  0.00           C  
ATOM    481  C   PRO A  70      34.386   6.291  27.598  1.00  0.00           C  
ATOM    482  O   PRO A  70      33.681   5.506  26.964  1.00  0.00           O  
ATOM    483  CB  PRO A  70      36.699   6.970  27.143  1.00  0.00           C  
ATOM    484  CD  PRO A  70      36.354   9.317  27.463  1.00  0.00           C  
ATOM    485  CG  PRO A  70      37.379   8.295  27.058  1.00  0.00           C  
ATOM    486  N   GLY A  71      34.415   6.351  28.939  1.00  0.00           N  
ATOM    487  CA  GLY A  71      33.794   5.303  29.682  1.00  0.00           C  
ATOM    488  C   GLY A  71      32.344   5.298  29.385  1.00  0.00           C  
ATOM    489  O   GLY A  71      31.756   4.240  29.172  1.00  0.00           O  
ATOM    490  N   ALA A  72      31.716   6.484  29.432  1.00  0.00           N  
ATOM    491  CA  ALA A  72      30.313   6.510  29.190  1.00  0.00           C  
ATOM    492  C   ALA A  72      29.969   6.242  27.750  1.00  0.00           C  
ATOM    493  O   ALA A  72      29.386   5.207  27.454  1.00  0.00           O  
ATOM    494  CB  ALA A  72      29.728   7.851  29.606  1.00  0.00           C  
ATOM    495  N   LEU A  73      30.439   7.081  26.797  1.00  0.00           N  
ATOM    496  CA  LEU A  73      30.027   6.957  25.416  1.00  0.00           C  
ATOM    497  C   LEU A  73      30.449   5.649  24.838  1.00  0.00           C  
ATOM    498  O   LEU A  73      29.642   4.944  24.233  1.00  0.00           O  
ATOM    499  CB  LEU A  73      30.599   8.105  24.581  1.00  0.00           C  
ATOM    500  CG  LEU A  73      29.811   9.417  24.603  1.00  0.00           C  
ATOM    501  CD1 LEU A  73      30.593  10.524  23.914  1.00  0.00           C  
ATOM    502  CD2 LEU A  73      28.452   9.239  23.944  1.00  0.00           C  
ATOM    503  N   GLY A  74      31.728   5.281  25.029  1.00  0.00           N  
ATOM    504  CA  GLY A  74      32.225   4.096  24.397  1.00  0.00           C  
ATOM    505  C   GLY A  74      31.464   2.916  24.899  1.00  0.00           C  
ATOM    506  O   GLY A  74      31.033   2.066  24.121  1.00  0.00           O  
ATOM    507  N   ARG A  75      31.279   2.835  26.226  1.00  0.00           N  
ATOM    508  CA  ARG A  75      30.572   1.732  26.804  1.00  0.00           C  
ATOM    509  C   ARG A  75      29.149   1.793  26.359  1.00  0.00           C  
ATOM    510  O   ARG A  75      28.547   0.767  26.048  1.00  0.00           O  
ATOM    511  CB  ARG A  75      30.682   1.765  28.330  1.00  0.00           C  
ATOM    512  CD  ARG A  75      32.104   1.470  30.377  1.00  0.00           C  
ATOM    513  NE  ARG A  75      33.308   0.851  30.926  1.00  0.00           N  
ATOM    514  CG  ARG A  75      32.047   1.361  28.862  1.00  0.00           C  
ATOM    515  CZ  ARG A  75      33.359  -0.389  31.402  1.00  0.00           C  
ATOM    516  NH1 ARG A  75      34.499  -0.869  31.882  1.00  0.00           N1+
ATOM    517  NH2 ARG A  75      32.271  -1.147  31.397  1.00  0.00           N  
ATOM    518  N   LEU A  76      28.574   3.011  26.318  1.00  0.00           N  
ATOM    519  CA  LEU A  76      27.189   3.143  25.971  1.00  0.00           C  
ATOM    520  C   LEU A  76      26.998   2.629  24.589  1.00  0.00           C  
ATOM    521  O   LEU A  76      26.138   1.786  24.345  1.00  0.00           O  
ATOM    522  CB  LEU A  76      26.743   4.601  26.093  1.00  0.00           C  
ATOM    523  CG  LEU A  76      26.760   5.200  27.501  1.00  0.00           C  
ATOM    524  CD1 LEU A  76      26.021   6.529  27.529  1.00  0.00           C  
ATOM    525  CD2 LEU A  76      26.148   4.234  28.504  1.00  0.00           C  
ATOM    526  N   GLY A  77      27.832   3.115  23.654  1.00  0.00           N  
ATOM    527  CA  GLY A  77      27.677   2.783  22.271  1.00  0.00           C  
ATOM    528  C   GLY A  77      27.869   1.316  22.085  1.00  0.00           C  
ATOM    529  O   GLY A  77      27.143   0.679  21.324  1.00  0.00           O  
ATOM    530  N   ALA A  78      28.862   0.737  22.780  1.00  0.00           N  
ATOM    531  CA  ALA A  78      29.151  -0.655  22.603  1.00  0.00           C  
ATOM    532  C   ALA A  78      27.966  -1.465  23.014  1.00  0.00           C  
ATOM    533  O   ALA A  78      27.599  -2.421  22.334  1.00  0.00           O  
ATOM    534  CB  ALA A  78      30.384  -1.046  23.403  1.00  0.00           C  
ATOM    535  N   TRP A  79      27.341  -1.108  24.151  1.00  0.00           N  
ATOM    536  CA  TRP A  79      26.211  -1.847  24.635  1.00  0.00           C  
ATOM    537  C   TRP A  79      25.023  -1.700  23.731  1.00  0.00           C  
ATOM    538  O   TRP A  79      24.413  -2.694  23.339  1.00  0.00           O  
ATOM    539  CB  TRP A  79      25.843  -1.397  26.050  1.00  0.00           C  
ATOM    540  CG  TRP A  79      26.793  -1.885  27.101  1.00  0.00           C  
ATOM    541  CD1 TRP A  79      27.390  -3.110  27.160  1.00  0.00           C  
ATOM    542  NE1 TRP A  79      28.197  -3.192  28.270  1.00  0.00           N  
ATOM    543  CD2 TRP A  79      27.255  -1.156  28.245  1.00  0.00           C  
ATOM    544  CE2 TRP A  79      28.129  -2.002  28.952  1.00  0.00           C  
ATOM    545  CH2 TRP A  79      28.511  -0.345  30.589  1.00  0.00           C  
ATOM    546  CZ2 TRP A  79      28.764  -1.606  30.128  1.00  0.00           C  
ATOM    547  CE3 TRP A  79      27.014   0.129  28.740  1.00  0.00           C  
ATOM    548  CZ3 TRP A  79      27.646   0.517  29.907  1.00  0.00           C  
ATOM    549  N   ALA A  80      24.695  -0.456  23.334  1.00  0.00           N  
ATOM    550  CA  ALA A  80      23.520  -0.185  22.555  1.00  0.00           C  
ATOM    551  C   ALA A  80      23.596  -0.915  21.252  1.00  0.00           C  
ATOM    552  O   ALA A  80      22.588  -1.433  20.775  1.00  0.00           O  
ATOM    553  CB  ALA A  80      23.367   1.311  22.329  1.00  0.00           C  
ATOM    554  N   LEU A  81      24.784  -0.945  20.621  1.00  0.00           N  
ATOM    555  CA  LEU A  81      24.921  -1.633  19.369  1.00  0.00           C  
ATOM    556  C   LEU A  81      24.714  -3.097  19.571  1.00  0.00           C  
ATOM    557  O   LEU A  81      24.012  -3.746  18.797  1.00  0.00           O  
ATOM    558  CB  LEU A  81      26.295  -1.359  18.754  1.00  0.00           C  
ATOM    559  CG  LEU A  81      26.517   0.045  18.189  1.00  0.00           C  
ATOM    560  CD1 LEU A  81      27.917   0.177  17.608  1.00  0.00           C  
ATOM    561  CD2 LEU A  81      25.473   0.369  17.130  1.00  0.00           C  
ATOM    562  N   LEU A  82      25.313  -3.659  20.635  1.00  0.00           N  
ATOM    563  CA  LEU A  82      25.193  -5.068  20.860  1.00  0.00           C  
ATOM    564  C   LEU A  82      23.746  -5.333  21.084  1.00  0.00           C  
ATOM    565  O   LEU A  82      23.207  -6.327  20.600  1.00  0.00           O  
ATOM    566  CB  LEU A  82      26.061  -5.497  22.045  1.00  0.00           C  
ATOM    567  CG  LEU A  82      26.066  -6.991  22.375  1.00  0.00           C  
ATOM    568  CD1 LEU A  82      24.733  -7.415  22.971  1.00  0.00           C  
ATOM    569  CD2 LEU A  82      26.377  -7.815  21.134  1.00  0.00           C  
ATOM    570  N   PHE A  83      23.078  -4.438  21.832  1.00  0.00           N  
ATOM    571  CA  PHE A  83      21.690  -4.647  22.097  1.00  0.00           C  
ATOM    572  C   PHE A  83      20.922  -4.616  20.815  1.00  0.00           C  
ATOM    573  O   PHE A  83      20.104  -5.497  20.560  1.00  0.00           O  
ATOM    574  CB  PHE A  83      21.166  -3.590  23.071  1.00  0.00           C  
ATOM    575  CG  PHE A  83      19.683  -3.663  23.304  1.00  0.00           C  
ATOM    576  CZ  PHE A  83      16.940  -3.793  23.732  1.00  0.00           C  
ATOM    577  CD1 PHE A  83      19.147  -4.619  24.150  1.00  0.00           C  
ATOM    578  CE1 PHE A  83      17.784  -4.686  24.364  1.00  0.00           C  
ATOM    579  CD2 PHE A  83      18.826  -2.776  22.679  1.00  0.00           C  
ATOM    580  CE2 PHE A  83      17.462  -2.843  22.893  1.00  0.00           C  
ATOM    581  N   PHE A  84      21.187  -3.620  19.948  1.00  0.00           N  
ATOM    582  CA  PHE A  84      20.383  -3.485  18.767  1.00  0.00           C  
ATOM    583  C   PHE A  84      20.524  -4.682  17.880  1.00  0.00           C  
ATOM    584  O   PHE A  84      19.563  -5.104  17.240  1.00  0.00           O  
ATOM    585  CB  PHE A  84      20.764  -2.216  18.002  1.00  0.00           C  
ATOM    586  CG  PHE A  84      20.375  -0.946  18.703  1.00  0.00           C  
ATOM    587  CZ  PHE A  84      19.662   1.407  20.000  1.00  0.00           C  
ATOM    588  CD1 PHE A  84      19.053  -0.692  19.023  1.00  0.00           C  
ATOM    589  CE1 PHE A  84      18.695   0.477  19.668  1.00  0.00           C  
ATOM    590  CD2 PHE A  84      21.331  -0.005  19.042  1.00  0.00           C  
ATOM    591  CE2 PHE A  84      20.973   1.164  19.687  1.00  0.00           C  
ATOM    592  N   LEU A  85      21.736  -5.241  17.786  1.00  0.00           N  
ATOM    593  CA  LEU A  85      22.001  -6.356  16.925  1.00  0.00           C  
ATOM    594  C   LEU A  85      21.207  -7.551  17.365  1.00  0.00           C  
ATOM    595  O   LEU A  85      20.642  -8.263  16.537  1.00  0.00           O  
ATOM    596  CB  LEU A  85      23.496  -6.679  16.912  1.00  0.00           C  
ATOM    597  CG  LEU A  85      23.955  -7.725  15.894  1.00  0.00           C  
ATOM    598  CD1 LEU A  85      23.759  -7.216  14.474  1.00  0.00           C  
ATOM    599  CD2 LEU A  85      25.411  -8.099  16.125  1.00  0.00           C  
ATOM    600  N   VAL A  86      21.163  -7.819  18.684  1.00  0.00           N  
ATOM    601  CA  VAL A  86      20.483  -8.983  19.178  1.00  0.00           C  
ATOM    602  C   VAL A  86      19.006  -8.859  18.975  1.00  0.00           C  
ATOM    603  O   VAL A  86      18.354  -9.815  18.563  1.00  0.00           O  
ATOM    604  CB  VAL A  86      20.791  -9.227  20.667  1.00  0.00           C  
ATOM    605  CG1 VAL A  86      22.279  -9.466  20.871  1.00  0.00           C  
ATOM    606  CG2 VAL A  86      20.316  -8.053  21.509  1.00  0.00           C  
ATOM    607  N   THR A  87      18.441  -7.670  19.253  1.00  0.00           N  
ATOM    608  CA  THR A  87      17.027  -7.435  19.163  1.00  0.00           C  
ATOM    609  C   THR A  87      16.551  -7.592  17.751  1.00  0.00           C  
ATOM    610  O   THR A  87      15.449  -8.085  17.513  1.00  0.00           O  
ATOM    611  CB  THR A  87      16.654  -6.033  19.680  1.00  0.00           C  
ATOM    612  OG1 THR A  87      15.259  -5.794  19.457  1.00  0.00           O  
ATOM    613  CG2 THR A  87      17.453  -4.966  18.949  1.00  0.00           C  
ATOM    614  N   THR A  88      17.360  -7.151  16.775  1.00  0.00           N  
ATOM    615  CA  THR A  88      17.012  -7.279  15.390  1.00  0.00           C  
ATOM    616  C   THR A  88      16.988  -8.738  15.030  1.00  0.00           C  
ATOM    617  O   THR A  88      16.174  -9.171  14.217  1.00  0.00           O  
ATOM    618  CB  THR A  88      17.997  -6.513  14.487  1.00  0.00           C  
ATOM    619  OG1 THR A  88      19.306  -7.083  14.611  1.00  0.00           O  
ATOM    620  CG2 THR A  88      18.064  -5.049  14.894  1.00  0.00           C  
ATOM    621  N   LEU A  89      17.909  -9.529  15.611  1.00  0.00           N  
ATOM    622  CA  LEU A  89      17.998 -10.936  15.330  1.00  0.00           C  
ATOM    623  C   LEU A  89      16.743 -11.611  15.794  1.00  0.00           C  
ATOM    624  O   LEU A  89      16.224 -12.496  15.117  1.00  0.00           O  
ATOM    625  CB  LEU A  89      19.231 -11.540  16.005  1.00  0.00           C  
ATOM    626  CG  LEU A  89      20.589 -11.027  15.522  1.00  0.00           C  
ATOM    627  CD1 LEU A  89      21.721 -11.714  16.270  1.00  0.00           C  
ATOM    628  CD2 LEU A  89      20.741 -11.237  14.023  1.00  0.00           C  
ATOM    629  N   LEU A  90      16.231 -11.231  16.981  1.00  0.00           N  
ATOM    630  CA  LEU A  90      15.037 -11.857  17.471  1.00  0.00           C  
ATOM    631  C   LEU A  90      13.883 -11.528  16.579  1.00  0.00           C  
ATOM    632  O   LEU A  90      13.108 -12.411  16.221  1.00  0.00           O  
ATOM    633  CB  LEU A  90      14.752 -11.416  18.908  1.00  0.00           C  
ATOM    634  CG  LEU A  90      15.606 -12.064  19.999  1.00  0.00           C  
ATOM    635  CD1 LEU A  90      17.074 -11.713  19.811  1.00  0.00           C  
ATOM    636  CD2 LEU A  90      15.133 -11.635  21.379  1.00  0.00           C  
ATOM    637  N   ALA A  91      13.769 -10.260  16.144  1.00  0.00           N  
ATOM    638  CA  ALA A  91      12.614  -9.829  15.405  1.00  0.00           C  
ATOM    639  C   ALA A  91      12.445 -10.632  14.150  1.00  0.00           C  
ATOM    640  O   ALA A  91      11.329 -11.040  13.827  1.00  0.00           O  
ATOM    641  CB  ALA A  91      12.721  -8.349  15.069  1.00  0.00           C  
ATOM    642  N   SER A  92      13.535 -10.882  13.402  1.00  0.00           N  
ATOM    643  CA  SER A  92      13.441 -11.634  12.179  1.00  0.00           C  
ATOM    644  C   SER A  92      13.028 -13.042  12.491  1.00  0.00           C  
ATOM    645  O   SER A  92      12.229 -13.633  11.769  1.00  0.00           O  
ATOM    646  CB  SER A  92      14.775 -11.607  11.429  1.00  0.00           C  
ATOM    647  OG  SER A  92      15.105 -10.290  11.024  1.00  0.00           O  
ATOM    648  N   ALA A  93      13.577 -13.620  13.576  1.00  0.00           N  
ATOM    649  CA  ALA A  93      13.296 -14.972  13.983  1.00  0.00           C  
ATOM    650  C   ALA A  93      11.852 -15.088  14.365  1.00  0.00           C  
ATOM    651  O   ALA A  93      11.222 -16.120  14.140  1.00  0.00           O  
ATOM    652  CB  ALA A  93      14.200 -15.377  15.137  1.00  0.00           C  
ATOM    653  N   LEU A  94      11.306 -14.047  15.020  1.00  0.00           N  
ATOM    654  CA  LEU A  94       9.914 -14.020  15.369  1.00  0.00           C  
ATOM    655  C   LEU A  94       9.111 -13.952  14.113  1.00  0.00           C  
ATOM    656  O   LEU A  94       7.979 -14.428  14.072  1.00  0.00           O  
ATOM    657  CB  LEU A  94       9.615 -12.835  16.289  1.00  0.00           C  
ATOM    658  CG  LEU A  94       9.920 -13.036  17.775  1.00  0.00           C  
ATOM    659  CD1 LEU A  94      11.405 -13.285  17.990  1.00  0.00           C  
ATOM    660  CD2 LEU A  94       9.462 -11.833  18.585  1.00  0.00           C  
ATOM    661  N   GLY A  95       9.649 -13.277  13.080  1.00  0.00           N  
ATOM    662  CA  GLY A  95       8.956 -13.156  11.829  1.00  0.00           C  
ATOM    663  C   GLY A  95       8.818 -14.503  11.180  1.00  0.00           C  
ATOM    664  O   GLY A  95       7.763 -14.841  10.649  1.00  0.00           O  
ATOM    665  N   VAL A  96       9.894 -15.309  11.173  1.00  0.00           N  
ATOM    666  CA  VAL A  96       9.820 -16.595  10.537  1.00  0.00           C  
ATOM    667  C   VAL A  96       8.876 -17.459  11.307  1.00  0.00           C  
ATOM    668  O   VAL A  96       8.075 -18.190  10.726  1.00  0.00           O  
ATOM    669  CB  VAL A  96      11.209 -17.252  10.429  1.00  0.00           C  
ATOM    670  CG1 VAL A  96      11.826 -17.421  11.809  1.00  0.00           C  
ATOM    671  CG2 VAL A  96      11.110 -18.593   9.718  1.00  0.00           C  
ATOM    672  N   GLY A  97       8.945 -17.389  12.648  1.00  0.00           N  
ATOM    673  CA  GLY A  97       8.126 -18.229  13.471  1.00  0.00           C  
ATOM    674  C   GLY A  97       6.680 -17.923  13.226  1.00  0.00           C  
ATOM    675  O   GLY A  97       5.853 -18.831  13.171  1.00  0.00           O  
ATOM    676  N   LEU A  98       6.335 -16.628  13.111  1.00  0.00           N  
ATOM    677  CA  LEU A  98       4.983 -16.194  12.899  1.00  0.00           C  
ATOM    678  C   LEU A  98       4.512 -16.568  11.525  1.00  0.00           C  
ATOM    679  O   LEU A  98       3.323 -16.797  11.313  1.00  0.00           O  
ATOM    680  CB  LEU A  98       4.867 -14.682  13.105  1.00  0.00           C  
ATOM    681  CG  LEU A  98       5.894 -13.817  12.372  1.00  0.00           C  
ATOM    682  CD1 LEU A  98       5.500 -13.633  10.914  1.00  0.00           C  
ATOM    683  CD2 LEU A  98       6.044 -12.466  13.054  1.00  0.00           C  
ATOM    684  N   ALA A  99       5.432 -16.573  10.543  1.00  0.00           N  
ATOM    685  CA  ALA A  99       5.175 -16.941   9.176  1.00  0.00           C  
ATOM    686  C   ALA A  99       4.871 -18.400   9.076  1.00  0.00           C  
ATOM    687  O   ALA A  99       4.140 -18.820   8.182  1.00  0.00           O  
ATOM    688  CB  ALA A  99       6.365 -16.584   8.298  1.00  0.00           C  
ATOM    689  N   LEU A 100       5.537 -19.221   9.909  1.00  0.00           N  
ATOM    690  CA  LEU A 100       5.302 -20.634   9.953  1.00  0.00           C  
ATOM    691  C   LEU A 100       3.955 -20.881  10.570  1.00  0.00           C  
ATOM    692  O   LEU A 100       3.204 -21.745  10.119  1.00  0.00           O  
ATOM    693  CB  LEU A 100       6.411 -21.337  10.738  1.00  0.00           C  
ATOM    694  CG  LEU A 100       7.836 -21.148  10.215  1.00  0.00           C  
ATOM    695  CD1 LEU A 100       8.820 -21.983  11.020  1.00  0.00           C  
ATOM    696  CD2 LEU A 100       7.920 -21.508   8.740  1.00  0.00           C  
ATOM    697  N   ALA A 101       3.626 -20.126  11.642  1.00  0.00           N  
ATOM    698  CA  ALA A 101       2.397 -20.330  12.362  1.00  0.00           C  
ATOM    699  C   ALA A 101       1.236 -20.062  11.461  1.00  0.00           C  
ATOM    700  O   ALA A 101       0.312 -20.868  11.369  1.00  0.00           O  
ATOM    701  CB  ALA A 101       2.348 -19.436  13.591  1.00  0.00           C  
ATOM    702  N   LEU A 102       1.256 -18.917  10.759  1.00  0.00           N  
ATOM    703  CA  LEU A 102       0.221 -18.640   9.813  1.00  0.00           C  
ATOM    704  C   LEU A 102       0.726 -19.159   8.512  1.00  0.00           C  
ATOM    705  O   LEU A 102       1.805 -19.745   8.462  1.00  0.00           O  
ATOM    706  CB  LEU A 102      -0.090 -17.142   9.782  1.00  0.00           C  
ATOM    707  CG  LEU A 102      -0.757 -16.562  11.031  1.00  0.00           C  
ATOM    708  CD1 LEU A 102      -1.070 -15.087  10.837  1.00  0.00           C  
ATOM    709  CD2 LEU A 102      -2.025 -17.332  11.369  1.00  0.00           C  
ATOM    710  N   GLN A 103      -0.072 -19.047   7.432  1.00  0.00           N  
ATOM    711  CA  GLN A 103       0.446 -19.484   6.168  1.00  0.00           C  
ATOM    712  C   GLN A 103       0.181 -18.409   5.161  1.00  0.00           C  
ATOM    713  O   GLN A 103      -0.750 -18.536   4.368  1.00  0.00           O  
ATOM    714  CB  GLN A 103      -0.192 -20.813   5.758  1.00  0.00           C  
ATOM    715  CD  GLN A 103      -0.517 -23.269   6.252  1.00  0.00           C  
ATOM    716  CG  GLN A 103       0.132 -21.970   6.689  1.00  0.00           C  
ATOM    717  OE1 GLN A 103      -1.142 -23.336   5.194  1.00  0.00           O  
ATOM    718  NE2 GLN A 103      -0.370 -24.306   7.068  1.00  0.00           N  
ATOM    719  N   PRO A 104       0.954 -17.361   5.133  1.00  0.00           N  
ATOM    720  CA  PRO A 104       0.698 -16.378   4.119  1.00  0.00           C  
ATOM    721  C   PRO A 104       1.144 -16.896   2.785  1.00  0.00           C  
ATOM    722  O   PRO A 104       2.272 -17.382   2.697  1.00  0.00           O  
ATOM    723  CB  PRO A 104       1.514 -15.164   4.566  1.00  0.00           C  
ATOM    724  CD  PRO A 104       1.498 -16.755   6.354  1.00  0.00           C  
ATOM    725  CG  PRO A 104       1.580 -15.285   6.052  1.00  0.00           C  
ATOM    726  N   GLY A 105       0.319 -16.729   1.727  1.00  0.00           N  
ATOM    727  CA  GLY A 105       0.690 -17.196   0.417  1.00  0.00           C  
ATOM    728  C   GLY A 105       0.267 -18.618   0.192  1.00  0.00           C  
ATOM    729  O   GLY A 105       0.997 -19.396  -0.423  1.00  0.00           O  
ATOM    730  N   ALA A 106      -0.917 -19.009   0.704  1.00  0.00           N  
ATOM    731  CA  ALA A 106      -1.397 -20.345   0.485  1.00  0.00           C  
ATOM    732  C   ALA A 106      -1.636 -20.547  -0.980  1.00  0.00           C  
ATOM    733  O   ALA A 106      -1.261 -21.574  -1.543  1.00  0.00           O  
ATOM    734  CB  ALA A 106      -2.665 -20.591   1.288  1.00  0.00           C  
ATOM    735  N   ALA A 107      -2.266 -19.560  -1.646  1.00  0.00           N  
ATOM    736  CA  ALA A 107      -2.579 -19.724  -3.036  1.00  0.00           C  
ATOM    737  C   ALA A 107      -1.362 -19.427  -3.843  1.00  0.00           C  
ATOM    738  O   ALA A 107      -0.629 -18.483  -3.558  1.00  0.00           O  
ATOM    739  CB  ALA A 107      -3.737 -18.820  -3.429  1.00  0.00           C  
ATOM    740  N   SER A 108      -1.128 -20.247  -4.886  1.00  0.00           N  
ATOM    741  CA  SER A 108      -0.016 -20.049  -5.767  1.00  0.00           C  
ATOM    742  C   SER A 108      -0.455 -18.985  -6.763  1.00  0.00           C  
ATOM    743  O   SER A 108      -0.602 -19.323  -7.970  1.00  0.00           O  
ATOM    744  OXT SER A 108      -0.652 -17.814  -6.336  1.00  0.00           O1-
ATOM    745  CB  SER A 108       0.375 -21.366  -6.440  1.00  0.00           C  
ATOM    746  OG  SER A 108       1.474 -21.184  -7.317  1.00  0.00           O  
ATOM    747  N   ASP B 109      25.545   0.575  -1.226  1.00  0.00           N  
ATOM    748  CA  ASP B 109      26.938   0.617  -1.710  1.00  0.00           C  
ATOM    749  C   ASP B 109      27.908  -0.037  -0.784  1.00  0.00           C  
ATOM    750  O   ASP B 109      27.520  -0.632   0.221  1.00  0.00           O  
ATOM    751  CB  ASP B 109      27.380   2.063  -1.947  1.00  0.00           C  
ATOM    752  CG  ASP B 109      27.307   2.907  -0.690  1.00  0.00           C  
ATOM    753  OD1 ASP B 109      26.977   2.353   0.380  1.00  0.00           O  
ATOM    754  OD2 ASP B 109      27.580   4.123  -0.774  1.00  0.00           O1-
ATOM    755  N   SER B 110      29.210   0.075  -1.106  1.00  0.00           N  
ATOM    756  CA  SER B 110      30.218  -0.621  -0.363  1.00  0.00           C  
ATOM    757  C   SER B 110      30.139  -0.242   1.075  1.00  0.00           C  
ATOM    758  O   SER B 110      29.727   0.862   1.426  1.00  0.00           O  
ATOM    759  CB  SER B 110      31.607  -0.316  -0.928  1.00  0.00           C  
ATOM    760  OG  SER B 110      31.750  -0.839  -2.238  1.00  0.00           O  
ATOM    761  N   PHE B 111      30.519  -1.203   1.939  1.00  0.00           N  
ATOM    762  CA  PHE B 111      30.510  -1.051   3.364  1.00  0.00           C  
ATOM    763  C   PHE B 111      31.497   0.000   3.753  1.00  0.00           C  
ATOM    764  O   PHE B 111      31.195   0.872   4.565  1.00  0.00           O  
ATOM    765  CB  PHE B 111      30.826  -2.383   4.047  1.00  0.00           C  
ATOM    766  CG  PHE B 111      31.092  -2.261   5.520  1.00  0.00           C  
ATOM    767  CZ  PHE B 111      31.590  -2.035   8.245  1.00  0.00           C  
ATOM    768  CD1 PHE B 111      30.048  -2.117   6.417  1.00  0.00           C  
ATOM    769  CE1 PHE B 111      30.292  -2.005   7.773  1.00  0.00           C  
ATOM    770  CD2 PHE B 111      32.386  -2.289   6.009  1.00  0.00           C  
ATOM    771  CE2 PHE B 111      32.630  -2.177   7.365  1.00  0.00           C  
ATOM    772  N   LEU B 112      32.702  -0.049   3.156  1.00  0.00           N  
ATOM    773  CA  LEU B 112      33.755   0.863   3.496  1.00  0.00           C  
ATOM    774  C   LEU B 112      33.275   2.243   3.190  1.00  0.00           C  
ATOM    775  O   LEU B 112      33.480   3.173   3.969  1.00  0.00           O  
ATOM    776  CB  LEU B 112      35.032   0.518   2.726  1.00  0.00           C  
ATOM    777  CG  LEU B 112      36.244   1.415   2.988  1.00  0.00           C  
ATOM    778  CD1 LEU B 112      36.034   2.793   2.381  1.00  0.00           C  
ATOM    779  CD2 LEU B 112      36.515   1.530   4.480  1.00  0.00           C  
ATOM    780  N   ASP B 113      32.593   2.395   2.047  1.00  0.00           N  
ATOM    781  CA  ASP B 113      32.083   3.660   1.617  1.00  0.00           C  
ATOM    782  C   ASP B 113      31.056   4.091   2.617  1.00  0.00           C  
ATOM    783  O   ASP B 113      30.833   5.279   2.842  1.00  0.00           O  
ATOM    784  CB  ASP B 113      31.502   3.552   0.206  1.00  0.00           C  
ATOM    785  CG  ASP B 113      31.324   4.904  -0.456  1.00  0.00           C  
ATOM    786  OD1 ASP B 113      31.342   5.925   0.263  1.00  0.00           O  
ATOM    787  OD2 ASP B 113      31.167   4.943  -1.695  1.00  0.00           O1-
ATOM    788  N   LEU B 114      30.356   3.112   3.208  1.00  0.00           N  
ATOM    789  CA  LEU B 114      29.336   3.364   4.192  1.00  0.00           C  
ATOM    790  C   LEU B 114      29.950   3.937   5.431  1.00  0.00           C  
ATOM    791  O   LEU B 114      29.478   4.945   5.959  1.00  0.00           O  
ATOM    792  CB  LEU B 114      28.572   2.078   4.513  1.00  0.00           C  
ATOM    793  CG  LEU B 114      27.769   1.462   3.365  1.00  0.00           C  
ATOM    794  CD1 LEU B 114      27.268   0.076   3.742  1.00  0.00           C  
ATOM    795  CD2 LEU B 114      26.603   2.360   2.982  1.00  0.00           C  
ATOM    796  N   ALA B 115      31.018   3.278   5.926  1.00  0.00           N  
ATOM    797  CA  ALA B 115      31.651   3.665   7.151  1.00  0.00           C  
ATOM    798  C   ALA B 115      32.274   5.010   6.980  1.00  0.00           C  
ATOM    799  O   ALA B 115      32.131   5.884   7.832  1.00  0.00           O  
ATOM    800  CB  ALA B 115      32.686   2.630   7.563  1.00  0.00           C  
ATOM    801  N   ARG B 116      32.941   5.216   5.831  1.00  0.00           N  
ATOM    802  CA  ARG B 116      33.645   6.435   5.565  1.00  0.00           C  
ATOM    803  C   ARG B 116      32.663   7.557   5.578  1.00  0.00           C  
ATOM    804  O   ARG B 116      33.002   8.682   5.936  1.00  0.00           O  
ATOM    805  CB  ARG B 116      34.381   6.348   4.226  1.00  0.00           C  
ATOM    806  CD  ARG B 116      36.779   6.268   4.962  1.00  0.00           C  
ATOM    807  NE  ARG B 116      37.889   5.386   5.316  1.00  0.00           N  
ATOM    808  CG  ARG B 116      35.653   5.517   4.271  1.00  0.00           C  
ATOM    809  CZ  ARG B 116      37.991   4.742   6.474  1.00  0.00           C  
ATOM    810  NH1 ARG B 116      39.037   3.961   6.708  1.00  0.00           N1+
ATOM    811  NH2 ARG B 116      37.048   4.881   7.396  1.00  0.00           N  
ATOM    812  N   ASN B 117      31.418   7.271   5.174  1.00  0.00           N  
ATOM    813  CA  ASN B 117      30.365   8.242   5.114  1.00  0.00           C  
ATOM    814  C   ASN B 117      30.042   8.746   6.489  1.00  0.00           C  
ATOM    815  O   ASN B 117      29.504   9.840   6.632  1.00  0.00           O  
ATOM    816  CB  ASN B 117      29.126   7.648   4.441  1.00  0.00           C  
ATOM    817  CG  ASN B 117      29.302   7.474   2.946  1.00  0.00           C  
ATOM    818  OD1 ASN B 117      30.186   8.081   2.340  1.00  0.00           O  
ATOM    819  ND2 ASN B 117      28.458   6.644   2.344  1.00  0.00           N  
ATOM    820  N   ILE B 118      30.321   7.953   7.539  1.00  0.00           N  
ATOM    821  CA  ILE B 118      29.923   8.295   8.877  1.00  0.00           C  
ATOM    822  C   ILE B 118      30.566   9.588   9.265  1.00  0.00           C  
ATOM    823  O   ILE B 118      29.934  10.412   9.926  1.00  0.00           O  
ATOM    824  CB  ILE B 118      30.284   7.180   9.876  1.00  0.00           C  
ATOM    825  CD1 ILE B 118      30.192   4.654  10.205  1.00  0.00           C  
ATOM    826  CG1 ILE B 118      29.680   5.847   9.429  1.00  0.00           C  
ATOM    827  CG2 ILE B 118      29.842   7.560  11.281  1.00  0.00           C  
ATOM    828  N   PHE B 119      31.842   9.810   8.893  1.00  0.00           N  
ATOM    829  CA  PHE B 119      32.396  11.083   9.247  1.00  0.00           C  
ATOM    830  C   PHE B 119      32.066  12.019   8.125  1.00  0.00           C  
ATOM    831  O   PHE B 119      32.308  11.721   6.957  1.00  0.00           O  
ATOM    832  CB  PHE B 119      33.902  10.964   9.486  1.00  0.00           C  
ATOM    833  CG  PHE B 119      34.497  12.142  10.203  1.00  0.00           C  
ATOM    834  CZ  PHE B 119      35.600  14.325  11.524  1.00  0.00           C  
ATOM    835  CD1 PHE B 119      34.495  12.203  11.586  1.00  0.00           C  
ATOM    836  CE1 PHE B 119      35.042  13.287  12.245  1.00  0.00           C  
ATOM    837  CD2 PHE B 119      35.060  13.189   9.495  1.00  0.00           C  
ATOM    838  CE2 PHE B 119      35.607  14.274  10.155  1.00  0.00           C  
ATOM    839  N   PRO B 120      31.474  13.136   8.459  1.00  0.00           N  
ATOM    840  CA  PRO B 120      31.095  14.083   7.444  1.00  0.00           C  
ATOM    841  C   PRO B 120      32.241  14.910   6.966  1.00  0.00           C  
ATOM    842  O   PRO B 120      33.169  15.156   7.736  1.00  0.00           O  
ATOM    843  CB  PRO B 120      30.043  14.958   8.129  1.00  0.00           C  
ATOM    844  CD  PRO B 120      30.718  13.239   9.651  1.00  0.00           C  
ATOM    845  CG  PRO B 120      30.181  14.641   9.580  1.00  0.00           C  
ATOM    846  N   SER B 121      32.204  15.311   5.680  1.00  0.00           N  
ATOM    847  CA  SER B 121      33.194  16.172   5.103  1.00  0.00           C  
ATOM    848  C   SER B 121      33.006  17.552   5.651  1.00  0.00           C  
ATOM    849  O   SER B 121      33.941  18.164   6.168  1.00  0.00           O  
ATOM    850  CB  SER B 121      33.092  16.159   3.576  1.00  0.00           C  
ATOM    851  OG  SER B 121      31.794  16.535   3.149  1.00  0.00           O  
ATOM    852  N   ASN B 122      31.767  18.075   5.542  1.00  0.00           N  
ATOM    853  CA  ASN B 122      31.449  19.382   6.037  1.00  0.00           C  
ATOM    854  C   ASN B 122      30.278  19.208   6.950  1.00  0.00           C  
ATOM    855  O   ASN B 122      29.223  18.730   6.535  1.00  0.00           O  
ATOM    856  CB  ASN B 122      31.174  20.342   4.878  1.00  0.00           C  
ATOM    857  CG  ASN B 122      30.950  21.767   5.342  1.00  0.00           C  
ATOM    858  OD1 ASN B 122      29.850  22.128   5.761  1.00  0.00           O  
ATOM    859  ND2 ASN B 122      31.995  22.583   5.270  1.00  0.00           N  
ATOM    860  N   LEU B 123      30.437  19.610   8.226  1.00  0.00           N  
ATOM    861  CA  LEU B 123      29.401  19.419   9.201  1.00  0.00           C  
ATOM    862  C   LEU B 123      28.196  20.206   8.826  1.00  0.00           C  
ATOM    863  O   LEU B 123      27.070  19.750   9.016  1.00  0.00           O  
ATOM    864  CB  LEU B 123      29.895  19.819  10.593  1.00  0.00           C  
ATOM    865  CG  LEU B 123      28.847  19.827  11.708  1.00  0.00           C  
ATOM    866  CD1 LEU B 123      28.357  18.416  11.994  1.00  0.00           C  
ATOM    867  CD2 LEU B 123      29.411  20.458  12.971  1.00  0.00           C  
ATOM    868  N   VAL B 124      28.405  21.428   8.310  1.00  0.00           N  
ATOM    869  CA  VAL B 124      27.302  22.269   7.958  1.00  0.00           C  
ATOM    870  C   VAL B 124      26.524  21.583   6.884  1.00  0.00           C  
ATOM    871  O   VAL B 124      25.295  21.619   6.876  1.00  0.00           O  
ATOM    872  CB  VAL B 124      27.776  23.663   7.508  1.00  0.00           C  
ATOM    873  CG1 VAL B 124      26.601  24.491   7.011  1.00  0.00           C  
ATOM    874  CG2 VAL B 124      28.491  24.376   8.646  1.00  0.00           C  
ATOM    875  N   SER B 125      27.236  20.930   5.948  1.00  0.00           N  
ATOM    876  CA  SER B 125      26.595  20.279   4.845  1.00  0.00           C  
ATOM    877  C   SER B 125      25.693  19.197   5.356  1.00  0.00           C  
ATOM    878  O   SER B 125      24.545  19.085   4.927  1.00  0.00           O  
ATOM    879  CB  SER B 125      27.637  19.711   3.879  1.00  0.00           C  
ATOM    880  OG  SER B 125      27.016  19.060   2.784  1.00  0.00           O  
ATOM    881  N   ALA B 126      26.176  18.386   6.316  1.00  0.00           N  
ATOM    882  CA  ALA B 126      25.383  17.294   6.803  1.00  0.00           C  
ATOM    883  C   ALA B 126      24.134  17.854   7.400  1.00  0.00           C  
ATOM    884  O   ALA B 126      23.044  17.317   7.206  1.00  0.00           O  
ATOM    885  CB  ALA B 126      26.171  16.476   7.814  1.00  0.00           C  
ATOM    886  N   ALA B 127      24.267  18.959   8.152  1.00  0.00           N  
ATOM    887  CA  ALA B 127      23.133  19.554   8.787  1.00  0.00           C  
ATOM    888  C   ALA B 127      22.173  20.046   7.749  1.00  0.00           C  
ATOM    889  O   ALA B 127      20.974  19.794   7.851  1.00  0.00           O  
ATOM    890  CB  ALA B 127      23.571  20.688   9.701  1.00  0.00           C  
ATOM    891  N   PHE B 128      22.673  20.714   6.689  1.00  0.00           N  
ATOM    892  CA  PHE B 128      21.773  21.311   5.741  1.00  0.00           C  
ATOM    893  C   PHE B 128      20.929  20.238   5.141  1.00  0.00           C  
ATOM    894  O   PHE B 128      19.713  20.385   5.032  1.00  0.00           O  
ATOM    895  CB  PHE B 128      22.553  22.072   4.667  1.00  0.00           C  
ATOM    896  CG  PHE B 128      21.680  22.776   3.668  1.00  0.00           C  
ATOM    897  CZ  PHE B 128      20.065  24.074   1.815  1.00  0.00           C  
ATOM    898  CD1 PHE B 128      21.141  24.019   3.953  1.00  0.00           C  
ATOM    899  CE1 PHE B 128      20.338  24.667   3.033  1.00  0.00           C  
ATOM    900  CD2 PHE B 128      21.398  22.196   2.444  1.00  0.00           C  
ATOM    901  CE2 PHE B 128      20.595  22.844   1.525  1.00  0.00           C  
ATOM    902  N   ARG B 129      21.558  19.126   4.723  1.00  0.00           N  
ATOM    903  CA  ARG B 129      20.801  18.033   4.194  1.00  0.00           C  
ATOM    904  C   ARG B 129      21.787  16.889   3.999  1.00  0.00           C  
ATOM    905  O   ARG B 129      21.483  15.763   4.474  1.00  0.00           O  
ATOM    906  OXT ARG B 129      22.853  17.131   3.373  1.00  0.00           O1-
ATOM    907  CB  ARG B 129      20.107  18.442   2.893  1.00  0.00           C  
ATOM    908  CD  ARG B 129      20.328  19.020   0.461  1.00  0.00           C  
ATOM    909  NE  ARG B 129      19.108  19.811   0.611  1.00  0.00           N  
ATOM    910  CG  ARG B 129      21.060  18.848   1.782  1.00  0.00           C  
ATOM    911  CZ  ARG B 129      18.187  19.951  -0.337  1.00  0.00           C  
ATOM    912  NH1 ARG B 129      17.110  20.690  -0.110  1.00  0.00           N1+
ATOM    913  NH2 ARG B 129      18.346  19.353  -1.509  1.00  0.00           N  
ATOM    914  N   MET C 130      19.504  16.495   6.278  1.00  0.00           N  
ATOM    915  CA  MET C 130      19.316  15.104   6.732  1.00  0.00           C  
ATOM    916  C   MET C 130      20.594  14.636   7.361  1.00  0.00           C  
ATOM    917  O   MET C 130      21.096  15.259   8.294  1.00  0.00           O  
ATOM    918  CB  MET C 130      18.905  14.209   5.561  1.00  0.00           C  
ATOM    919  SD  MET C 130      16.233  14.864   5.894  1.00  0.00           S  
ATOM    920  CE  MET C 130      16.528  16.487   6.590  1.00  0.00           C  
ATOM    921  CG  MET C 130      17.669  14.689   4.817  1.00  0.00           C  
ATOM    922  N   ASN C 131      21.147  13.515   6.853  1.00  0.00           N  
ATOM    923  CA  ASN C 131      22.415  12.991   7.287  1.00  0.00           C  
ATOM    924  C   ASN C 131      22.490  12.885   8.780  1.00  0.00           C  
ATOM    925  O   ASN C 131      23.353  13.500   9.405  1.00  0.00           O  
ATOM    926  CB  ASN C 131      23.561  13.855   6.758  1.00  0.00           C  
ATOM    927  CG  ASN C 131      23.691  13.792   5.249  1.00  0.00           C  
ATOM    928  OD1 ASN C 131      22.996  13.019   4.589  1.00  0.00           O  
ATOM    929  ND2 ASN C 131      24.584  14.606   4.698  1.00  0.00           N  
ATOM    930  N   ILE C 132      21.596  12.083   9.392  1.00  0.00           N  
ATOM    931  CA  ILE C 132      21.575  11.964  10.821  1.00  0.00           C  
ATOM    932  C   ILE C 132      22.845  11.328  11.321  1.00  0.00           C  
ATOM    933  O   ILE C 132      23.347  11.716  12.374  1.00  0.00           O  
ATOM    934  CB  ILE C 132      20.355  11.157  11.302  1.00  0.00           C  
ATOM    935  CD1 ILE C 132      21.391   8.879  11.786  1.00  0.00           C  
ATOM    936  CG1 ILE C 132      20.487   9.691  10.885  1.00  0.00           C  
ATOM    937  CG2 ILE C 132      19.067  11.780  10.786  1.00  0.00           C  
ATOM    938  N   LEU C 133      23.388  10.310  10.617  1.00  0.00           N  
ATOM    939  CA  LEU C 133      24.563   9.642  11.122  1.00  0.00           C  
ATOM    940  C   LEU C 133      25.743  10.568  11.208  1.00  0.00           C  
ATOM    941  O   LEU C 133      26.382  10.666  12.254  1.00  0.00           O  
ATOM    942  CB  LEU C 133      24.916   8.441  10.243  1.00  0.00           C  
ATOM    943  CG  LEU C 133      23.899   7.298  10.216  1.00  0.00           C  
ATOM    944  CD1 LEU C 133      22.590   7.758   9.593  1.00  0.00           C  
ATOM    945  CD2 LEU C 133      24.454   6.102   9.458  1.00  0.00           C  
ATOM    946  N   GLY C 134      26.050  11.297  10.118  1.00  0.00           N  
ATOM    947  CA  GLY C 134      27.216  12.138  10.080  1.00  0.00           C  
ATOM    948  C   GLY C 134      27.085  13.199  11.122  1.00  0.00           C  
ATOM    949  O   GLY C 134      28.072  13.612  11.731  1.00  0.00           O  
ATOM    950  N   LEU C 135      25.854  13.696  11.325  1.00  0.00           N  
ATOM    951  CA  LEU C 135      25.630  14.723  12.297  1.00  0.00           C  
ATOM    952  C   LEU C 135      25.986  14.201  13.656  1.00  0.00           C  
ATOM    953  O   LEU C 135      26.696  14.861  14.414  1.00  0.00           O  
ATOM    954  CB  LEU C 135      24.176  15.196  12.252  1.00  0.00           C  
ATOM    955  CG  LEU C 135      23.775  16.256  13.280  1.00  0.00           C  
ATOM    956  CD1 LEU C 135      23.502  15.616  14.633  1.00  0.00           C  
ATOM    957  CD2 LEU C 135      24.855  17.319  13.405  1.00  0.00           C  
ATOM    958  N   VAL C 136      25.539  12.974  13.980  1.00  0.00           N  
ATOM    959  CA  VAL C 136      25.781  12.408  15.274  1.00  0.00           C  
ATOM    960  C   VAL C 136      27.257  12.364  15.507  1.00  0.00           C  
ATOM    961  O   VAL C 136      27.734  12.691  16.592  1.00  0.00           O  
ATOM    962  CB  VAL C 136      25.156  11.006  15.403  1.00  0.00           C  
ATOM    963  CG1 VAL C 136      25.529  10.377  16.736  1.00  0.00           C  
ATOM    964  CG2 VAL C 136      23.645  11.081  15.249  1.00  0.00           C  
ATOM    965  N   VAL C 137      28.028  11.974  14.481  1.00  0.00           N  
ATOM    966  CA  VAL C 137      29.449  11.847  14.629  1.00  0.00           C  
ATOM    967  C   VAL C 137      30.044  13.175  14.970  1.00  0.00           C  
ATOM    968  O   VAL C 137      30.966  13.249  15.780  1.00  0.00           O  
ATOM    969  CB  VAL C 137      30.100  11.276  13.356  1.00  0.00           C  
ATOM    970  CG1 VAL C 137      31.613  11.222  13.509  1.00  0.00           C  
ATOM    971  CG2 VAL C 137      29.543   9.895  13.046  1.00  0.00           C  
ATOM    972  N   PHE C 138      29.567  14.256  14.327  1.00  0.00           N  
ATOM    973  CA  PHE C 138      30.136  15.552  14.563  1.00  0.00           C  
ATOM    974  C   PHE C 138      29.793  16.063  15.931  1.00  0.00           C  
ATOM    975  O   PHE C 138      30.640  16.637  16.612  1.00  0.00           O  
ATOM    976  CB  PHE C 138      29.661  16.547  13.502  1.00  0.00           C  
ATOM    977  CG  PHE C 138      30.389  17.860  13.534  1.00  0.00           C  
ATOM    978  CZ  PHE C 138      31.732  20.293  13.596  1.00  0.00           C  
ATOM    979  CD1 PHE C 138      31.585  18.022  12.856  1.00  0.00           C  
ATOM    980  CE1 PHE C 138      32.255  19.230  12.884  1.00  0.00           C  
ATOM    981  CD2 PHE C 138      29.879  18.934  14.241  1.00  0.00           C  
ATOM    982  CE2 PHE C 138      30.549  20.143  14.270  1.00  0.00           C  
ATOM    983  N   ALA C 139      28.534  15.880  16.377  1.00  0.00           N  
ATOM    984  CA  ALA C 139      28.126  16.438  17.636  1.00  0.00           C  
ATOM    985  C   ALA C 139      28.954  15.842  18.732  1.00  0.00           C  
ATOM    986  O   ALA C 139      29.396  16.541  19.644  1.00  0.00           O  
ATOM    987  CB  ALA C 139      26.644  16.189  17.871  1.00  0.00           C  
ATOM    988  N   ILE C 140      29.184  14.520  18.659  1.00  0.00           N  
ATOM    989  CA  ILE C 140      29.917  13.784  19.645  1.00  0.00           C  
ATOM    990  C   ILE C 140      31.350  14.233  19.662  1.00  0.00           C  
ATOM    991  O   ILE C 140      31.946  14.367  20.729  1.00  0.00           O  
ATOM    992  CB  ILE C 140      29.832  12.267  19.396  1.00  0.00           C  
ATOM    993  CD1 ILE C 140      29.635  10.058  20.653  1.00  0.00           C  
ATOM    994  CG1 ILE C 140      30.099  11.498  20.691  1.00  0.00           C  
ATOM    995  CG2 ILE C 140      30.786  11.855  18.285  1.00  0.00           C  
ATOM    996  N   VAL C 141      31.960  14.458  18.481  1.00  0.00           N  
ATOM    997  CA  VAL C 141      33.326  14.901  18.436  1.00  0.00           C  
ATOM    998  C   VAL C 141      33.400  16.296  18.973  1.00  0.00           C  
ATOM    999  O   VAL C 141      34.379  16.667  19.615  1.00  0.00           O  
ATOM   1000  CB  VAL C 141      33.896  14.828  17.007  1.00  0.00           C  
ATOM   1001  CG1 VAL C 141      33.809  13.408  16.471  1.00  0.00           C  
ATOM   1002  CG2 VAL C 141      33.161  15.794  16.091  1.00  0.00           C  
ATOM   1003  N   PHE C 142      32.377  17.123  18.678  1.00  0.00           N  
ATOM   1004  CA  PHE C 142      32.372  18.494  19.108  1.00  0.00           C  
ATOM   1005  C   PHE C 142      32.236  18.550  20.602  1.00  0.00           C  
ATOM   1006  O   PHE C 142      32.967  19.274  21.275  1.00  0.00           O  
ATOM   1007  CB  PHE C 142      31.240  19.265  18.426  1.00  0.00           C  
ATOM   1008  CG  PHE C 142      31.377  20.758  18.526  1.00  0.00           C  
ATOM   1009  CZ  PHE C 142      31.627  23.519  18.716  1.00  0.00           C  
ATOM   1010  CD1 PHE C 142      32.171  21.456  17.632  1.00  0.00           C  
ATOM   1011  CE1 PHE C 142      32.297  22.829  17.724  1.00  0.00           C  
ATOM   1012  CD2 PHE C 142      30.713  21.464  19.514  1.00  0.00           C  
ATOM   1013  CE2 PHE C 142      30.840  22.837  19.606  1.00  0.00           C  
ATOM   1014  N   GLY C 143      31.298  17.758  21.158  1.00  0.00           N  
ATOM   1015  CA  GLY C 143      30.997  17.775  22.558  1.00  0.00           C  
ATOM   1016  C   GLY C 143      32.179  17.343  23.366  1.00  0.00           C  
ATOM   1017  O   GLY C 143      32.419  17.871  24.450  1.00  0.00           O  
ATOM   1018  N   VAL C 144      32.929  16.333  22.890  1.00  0.00           N  
ATOM   1019  CA  VAL C 144      34.080  15.904  23.630  1.00  0.00           C  
ATOM   1020  C   VAL C 144      35.057  17.033  23.654  1.00  0.00           C  
ATOM   1021  O   VAL C 144      35.693  17.299  24.673  1.00  0.00           O  
ATOM   1022  CB  VAL C 144      34.700  14.633  23.022  1.00  0.00           C  
ATOM   1023  CG1 VAL C 144      35.160  14.894  21.595  1.00  0.00           C  
ATOM   1024  CG2 VAL C 144      35.859  14.143  23.877  1.00  0.00           C  
ATOM   1025  N   ALA C 145      35.195  17.731  22.513  1.00  0.00           N  
ATOM   1026  CA  ALA C 145      36.148  18.796  22.405  1.00  0.00           C  
ATOM   1027  C   ALA C 145      35.791  19.897  23.348  1.00  0.00           C  
ATOM   1028  O   ALA C 145      36.662  20.423  24.039  1.00  0.00           O  
ATOM   1029  CB  ALA C 145      36.209  19.310  20.975  1.00  0.00           C  
ATOM   1030  N   LEU C 146      34.495  20.256  23.420  1.00  0.00           N  
ATOM   1031  CA  LEU C 146      34.078  21.357  24.242  1.00  0.00           C  
ATOM   1032  C   LEU C 146      34.325  21.067  25.684  1.00  0.00           C  
ATOM   1033  O   LEU C 146      34.660  21.972  26.443  1.00  0.00           O  
ATOM   1034  CB  LEU C 146      32.598  21.667  24.011  1.00  0.00           C  
ATOM   1035  CG  LEU C 146      32.244  22.334  22.680  1.00  0.00           C  
ATOM   1036  CD1 LEU C 146      30.801  22.815  22.687  1.00  0.00           C  
ATOM   1037  CD2 LEU C 146      33.187  23.493  22.392  1.00  0.00           C  
ATOM   1038  N   ARG C 147      34.168  19.809  26.122  1.00  0.00           N  
ATOM   1039  CA  ARG C 147      34.359  19.540  27.516  1.00  0.00           C  
ATOM   1040  C   ARG C 147      35.764  19.900  27.867  1.00  0.00           C  
ATOM   1041  O   ARG C 147      36.035  20.401  28.957  1.00  0.00           O  
ATOM   1042  CB  ARG C 147      34.056  18.072  27.825  1.00  0.00           C  
ATOM   1043  CD  ARG C 147      32.280  16.403  28.423  1.00  0.00           C  
ATOM   1044  NE  ARG C 147      33.066  15.285  27.907  1.00  0.00           N  
ATOM   1045  CG  ARG C 147      32.588  17.701  27.694  1.00  0.00           C  
ATOM   1046  CZ  ARG C 147      34.110  14.754  28.533  1.00  0.00           C  
ATOM   1047  NH1 ARG C 147      34.765  13.739  27.987  1.00  0.00           N1+
ATOM   1048  NH2 ARG C 147      34.498  15.240  29.705  1.00  0.00           N  
ATOM   1049  N   LYS C 148      36.698  19.655  26.935  1.00  0.00           N  
ATOM   1050  CA  LYS C 148      38.082  19.916  27.190  1.00  0.00           C  
ATOM   1051  C   LYS C 148      38.305  21.381  27.455  1.00  0.00           C  
ATOM   1052  O   LYS C 148      39.057  21.726  28.366  1.00  0.00           O  
ATOM   1053  CB  LYS C 148      38.941  19.452  26.012  1.00  0.00           C  
ATOM   1054  CD  LYS C 148      41.238  18.867  25.187  1.00  0.00           C  
ATOM   1055  CE  LYS C 148      42.732  19.052  25.398  1.00  0.00           C  
ATOM   1056  CG  LYS C 148      40.435  19.639  26.221  1.00  0.00           C  
ATOM   1057  NZ  LYS C 148      43.242  18.218  26.521  1.00  0.00           N1+
ATOM   1058  N   LEU C 149      37.653  22.290  26.695  1.00  0.00           N  
ATOM   1059  CA  LEU C 149      37.973  23.690  26.854  1.00  0.00           C  
ATOM   1060  C   LEU C 149      37.278  24.348  28.013  1.00  0.00           C  
ATOM   1061  O   LEU C 149      36.453  23.745  28.698  1.00  0.00           O  
ATOM   1062  CB  LEU C 149      37.633  24.466  25.580  1.00  0.00           C  
ATOM   1063  CG  LEU C 149      36.241  24.225  24.991  1.00  0.00           C  
ATOM   1064  CD1 LEU C 149      36.179  22.876  24.291  1.00  0.00           C  
ATOM   1065  CD2 LEU C 149      35.177  24.308  26.075  1.00  0.00           C  
ATOM   1066  N   GLY C 150      37.660  25.629  28.259  1.00  0.00           N  
ATOM   1067  CA  GLY C 150      37.216  26.444  29.362  1.00  0.00           C  
ATOM   1068  C   GLY C 150      36.184  27.459  28.951  1.00  0.00           C  
ATOM   1069  O   GLY C 150      35.223  27.188  28.233  1.00  0.00           O  
ATOM   1070  N   PRO C 151      36.434  28.650  29.437  1.00  0.00           N  
ATOM   1071  CA  PRO C 151      35.527  29.774  29.375  1.00  0.00           C  
ATOM   1072  C   PRO C 151      34.896  30.079  28.051  1.00  0.00           C  
ATOM   1073  O   PRO C 151      33.685  30.294  28.020  1.00  0.00           O  
ATOM   1074  CB  PRO C 151      36.387  30.967  29.795  1.00  0.00           C  
ATOM   1075  CD  PRO C 151      37.864  29.108  29.493  1.00  0.00           C  
ATOM   1076  CG  PRO C 151      37.768  30.602  29.364  1.00  0.00           C  
ATOM   1077  N   GLU C 152      35.660  30.123  26.949  1.00  0.00           N  
ATOM   1078  CA  GLU C 152      35.044  30.469  25.700  1.00  0.00           C  
ATOM   1079  C   GLU C 152      34.043  29.408  25.416  1.00  0.00           C  
ATOM   1080  O   GLU C 152      32.929  29.666  24.960  1.00  0.00           O  
ATOM   1081  CB  GLU C 152      36.098  30.591  24.598  1.00  0.00           C  
ATOM   1082  CD  GLU C 152      36.580  30.911  22.139  1.00  0.00           C  
ATOM   1083  CG  GLU C 152      35.532  30.951  23.234  1.00  0.00           C  
ATOM   1084  OE1 GLU C 152      37.231  29.857  21.978  1.00  0.00           O  
ATOM   1085  OE2 GLU C 152      36.751  31.934  21.443  1.00  0.00           O1-
ATOM   1086  N   GLY C 153      34.440  28.167  25.719  1.00  0.00           N  
ATOM   1087  CA  GLY C 153      33.649  27.011  25.450  1.00  0.00           C  
ATOM   1088  C   GLY C 153      32.369  27.026  26.225  1.00  0.00           C  
ATOM   1089  O   GLY C 153      31.341  26.576  25.722  1.00  0.00           O  
ATOM   1090  N   GLU C 154      32.387  27.514  27.480  1.00  0.00           N  
ATOM   1091  CA  GLU C 154      31.190  27.441  28.270  1.00  0.00           C  
ATOM   1092  C   GLU C 154      30.126  28.272  27.635  1.00  0.00           C  
ATOM   1093  O   GLU C 154      28.956  27.894  27.613  1.00  0.00           O  
ATOM   1094  CB  GLU C 154      31.465  27.903  29.703  1.00  0.00           C  
ATOM   1095  CD  GLU C 154      32.058  29.803  31.257  1.00  0.00           C  
ATOM   1096  CG  GLU C 154      31.840  29.371  29.820  1.00  0.00           C  
ATOM   1097  OE1 GLU C 154      32.994  29.280  31.899  1.00  0.00           O  
ATOM   1098  OE2 GLU C 154      31.295  30.664  31.741  1.00  0.00           O1-
ATOM   1099  N   LEU C 155      30.512  29.436  27.091  1.00  0.00           N  
ATOM   1100  CA  LEU C 155      29.566  30.334  26.505  1.00  0.00           C  
ATOM   1101  C   LEU C 155      28.923  29.655  25.329  1.00  0.00           C  
ATOM   1102  O   LEU C 155      27.703  29.700  25.173  1.00  0.00           O  
ATOM   1103  CB  LEU C 155      30.251  31.638  26.091  1.00  0.00           C  
ATOM   1104  CG  LEU C 155      29.355  32.699  25.447  1.00  0.00           C  
ATOM   1105  CD1 LEU C 155      30.107  34.011  25.286  1.00  0.00           C  
ATOM   1106  CD2 LEU C 155      28.835  32.219  24.101  1.00  0.00           C  
ATOM   1107  N   LEU C 156      29.724  28.974  24.489  1.00  0.00           N  
ATOM   1108  CA  LEU C 156      29.211  28.353  23.298  1.00  0.00           C  
ATOM   1109  C   LEU C 156      28.228  27.280  23.646  1.00  0.00           C  
ATOM   1110  O   LEU C 156      27.159  27.189  23.045  1.00  0.00           O  
ATOM   1111  CB  LEU C 156      30.354  27.777  22.459  1.00  0.00           C  
ATOM   1112  CG  LEU C 156      31.370  28.783  21.916  1.00  0.00           C  
ATOM   1113  CD1 LEU C 156      32.432  28.079  21.085  1.00  0.00           C  
ATOM   1114  CD2 LEU C 156      30.676  29.856  21.090  1.00  0.00           C  
ATOM   1115  N   ILE C 157      28.553  26.453  24.652  1.00  0.00           N  
ATOM   1116  CA  ILE C 157      27.734  25.322  24.979  1.00  0.00           C  
ATOM   1117  C   ILE C 157      26.372  25.766  25.405  1.00  0.00           C  
ATOM   1118  O   ILE C 157      25.386  25.095  25.102  1.00  0.00           O  
ATOM   1119  CB  ILE C 157      28.378  24.458  26.079  1.00  0.00           C  
ATOM   1120  CD1 ILE C 157      28.812  24.402  28.590  1.00  0.00           C  
ATOM   1121  CG1 ILE C 157      28.502  25.254  27.379  1.00  0.00           C  
ATOM   1122  CG2 ILE C 157      29.723  23.920  25.614  1.00  0.00           C  
ATOM   1123  N   ARG C 158      26.285  26.888  26.143  1.00  0.00           N  
ATOM   1124  CA  ARG C 158      25.017  27.371  26.615  1.00  0.00           C  
ATOM   1125  C   ARG C 158      24.145  27.701  25.441  1.00  0.00           C  
ATOM   1126  O   ARG C 158      22.959  27.373  25.429  1.00  0.00           O  
ATOM   1127  CB  ARG C 158      25.211  28.592  27.517  1.00  0.00           C  
ATOM   1128  CD  ARG C 158      25.049  27.799  29.892  1.00  0.00           C  
ATOM   1129  NE  ARG C 158      25.768  27.516  31.132  1.00  0.00           N  
ATOM   1130  CG  ARG C 158      25.975  28.302  28.798  1.00  0.00           C  
ATOM   1131  CZ  ARG C 158      25.212  26.982  32.214  1.00  0.00           C  
ATOM   1132  NH1 ARG C 158      25.945  26.761  33.296  1.00  0.00           N1+
ATOM   1133  NH2 ARG C 158      23.923  26.670  32.211  1.00  0.00           N  
ATOM   1134  N   PHE C 159      24.714  28.354  24.410  1.00  0.00           N  
ATOM   1135  CA  PHE C 159      23.933  28.745  23.269  1.00  0.00           C  
ATOM   1136  C   PHE C 159      23.389  27.531  22.582  1.00  0.00           C  
ATOM   1137  O   PHE C 159      22.212  27.493  22.223  1.00  0.00           O  
ATOM   1138  CB  PHE C 159      24.776  29.581  22.304  1.00  0.00           C  
ATOM   1139  CG  PHE C 159      24.995  30.995  22.759  1.00  0.00           C  
ATOM   1140  CZ  PHE C 159      25.396  33.615  23.598  1.00  0.00           C  
ATOM   1141  CD1 PHE C 159      25.965  31.292  23.701  1.00  0.00           C  
ATOM   1142  CE1 PHE C 159      26.166  32.593  24.120  1.00  0.00           C  
ATOM   1143  CD2 PHE C 159      24.232  32.029  22.245  1.00  0.00           C  
ATOM   1144  CE2 PHE C 159      24.434  33.330  22.664  1.00  0.00           C  
ATOM   1145  N   PHE C 160      24.223  26.491  22.403  1.00  0.00           N  
ATOM   1146  CA  PHE C 160      23.787  25.289  21.749  1.00  0.00           C  
ATOM   1147  C   PHE C 160      22.675  24.708  22.563  1.00  0.00           C  
ATOM   1148  O   PHE C 160      21.723  24.144  22.022  1.00  0.00           O  
ATOM   1149  CB  PHE C 160      24.953  24.311  21.593  1.00  0.00           C  
ATOM   1150  CG  PHE C 160      25.953  24.720  20.551  1.00  0.00           C  
ATOM   1151  CZ  PHE C 160      27.801  25.475  18.616  1.00  0.00           C  
ATOM   1152  CD1 PHE C 160      26.990  25.582  20.866  1.00  0.00           C  
ATOM   1153  CE1 PHE C 160      27.910  25.959  19.906  1.00  0.00           C  
ATOM   1154  CD2 PHE C 160      25.858  24.245  19.255  1.00  0.00           C  
ATOM   1155  CE2 PHE C 160      26.778  24.622  18.295  1.00  0.00           C  
ATOM   1156  N   ASN C 161      22.806  24.798  23.900  1.00  0.00           N  
ATOM   1157  CA  ASN C 161      21.819  24.300  24.814  1.00  0.00           C  
ATOM   1158  C   ASN C 161      20.558  25.086  24.699  1.00  0.00           C  
ATOM   1159  O   ASN C 161      19.466  24.537  24.832  1.00  0.00           O  
ATOM   1160  CB  ASN C 161      22.353  24.329  26.247  1.00  0.00           C  
ATOM   1161  CG  ASN C 161      23.249  23.146  26.559  1.00  0.00           C  
ATOM   1162  OD1 ASN C 161      23.222  22.133  25.859  1.00  0.00           O  
ATOM   1163  ND2 ASN C 161      24.046  23.271  27.613  1.00  0.00           N  
ATOM   1164  N   SER C 162      20.666  26.404  24.468  1.00  0.00           N  
ATOM   1165  CA  SER C 162      19.469  27.185  24.391  1.00  0.00           C  
ATOM   1166  C   SER C 162      18.663  26.640  23.259  1.00  0.00           C  
ATOM   1167  O   SER C 162      17.442  26.510  23.346  1.00  0.00           O  
ATOM   1168  CB  SER C 162      19.806  28.665  24.202  1.00  0.00           C  
ATOM   1169  OG  SER C 162      18.629  29.450  24.117  1.00  0.00           O  
ATOM   1170  N   PHE C 163      19.359  26.282  22.171  1.00  0.00           N  
ATOM   1171  CA  PHE C 163      18.741  25.787  20.983  1.00  0.00           C  
ATOM   1172  C   PHE C 163      18.108  24.464  21.307  1.00  0.00           C  
ATOM   1173  O   PHE C 163      16.981  24.188  20.891  1.00  0.00           O  
ATOM   1174  CB  PHE C 163      19.768  25.663  19.856  1.00  0.00           C  
ATOM   1175  CG  PHE C 163      19.190  25.861  18.484  1.00  0.00           C  
ATOM   1176  CZ  PHE C 163      18.120  26.221  15.944  1.00  0.00           C  
ATOM   1177  CD1 PHE C 163      18.791  27.117  18.060  1.00  0.00           C  
ATOM   1178  CE1 PHE C 163      18.259  27.299  16.798  1.00  0.00           C  
ATOM   1179  CD2 PHE C 163      19.045  24.792  17.618  1.00  0.00           C  
ATOM   1180  CE2 PHE C 163      18.513  24.975  16.355  1.00  0.00           C  
ATOM   1181  N   ASN C 164      18.808  23.609  22.086  1.00  0.00           N  
ATOM   1182  CA  ASN C 164      18.255  22.312  22.352  1.00  0.00           C  
ATOM   1183  C   ASN C 164      16.983  22.451  23.112  1.00  0.00           C  
ATOM   1184  O   ASN C 164      16.001  21.770  22.830  1.00  0.00           O  
ATOM   1185  CB  ASN C 164      19.263  21.445  23.109  1.00  0.00           C  
ATOM   1186  CG  ASN C 164      19.403  21.849  24.563  1.00  0.00           C  
ATOM   1187  OD1 ASN C 164      20.435  22.380  24.973  1.00  0.00           O  
ATOM   1188  ND2 ASN C 164      18.362  21.597  25.349  1.00  0.00           N  
ATOM   1189  N   GLU C 165      16.967  23.355  24.096  1.00  0.00           N  
ATOM   1190  CA  GLU C 165      15.832  23.527  24.948  1.00  0.00           C  
ATOM   1191  C   GLU C 165      14.689  24.040  24.128  1.00  0.00           C  
ATOM   1192  O   GLU C 165      13.544  23.633  24.310  1.00  0.00           O  
ATOM   1193  CB  GLU C 165      16.165  24.480  26.098  1.00  0.00           C  
ATOM   1194  CD  GLU C 165      18.036  25.113  27.671  1.00  0.00           C  
ATOM   1195  CG  GLU C 165      17.268  23.982  27.017  1.00  0.00           C  
ATOM   1196  OE1 GLU C 165      17.441  26.191  27.883  1.00  0.00           O  
ATOM   1197  OE2 GLU C 165      19.233  24.923  27.973  1.00  0.00           O1-
ATOM   1198  N   ALA C 166      14.973  24.928  23.162  1.00  0.00           N  
ATOM   1199  CA  ALA C 166      13.921  25.509  22.377  1.00  0.00           C  
ATOM   1200  C   ALA C 166      13.185  24.437  21.628  1.00  0.00           C  
ATOM   1201  O   ALA C 166      11.960  24.453  21.559  1.00  0.00           O  
ATOM   1202  CB  ALA C 166      14.486  26.544  21.417  1.00  0.00           C  
ATOM   1203  N   THR C 167      13.906  23.449  21.074  1.00  0.00           N  
ATOM   1204  CA  THR C 167      13.301  22.439  20.248  1.00  0.00           C  
ATOM   1205  C   THR C 167      12.289  21.676  21.037  1.00  0.00           C  
ATOM   1206  O   THR C 167      11.229  21.323  20.520  1.00  0.00           O  
ATOM   1207  CB  THR C 167      14.355  21.476  19.670  1.00  0.00           C  
ATOM   1208  OG1 THR C 167      14.933  20.704  20.730  1.00  0.00           O  
ATOM   1209  CG2 THR C 167      15.463  22.253  18.976  1.00  0.00           C  
ATOM   1210  N   MET C 168      12.621  21.359  22.300  1.00  0.00           N  
ATOM   1211  CA  MET C 168      11.739  20.600  23.138  1.00  0.00           C  
ATOM   1212  C   MET C 168      10.504  21.396  23.427  1.00  0.00           C  
ATOM   1213  O   MET C 168       9.406  20.846  23.469  1.00  0.00           O  
ATOM   1214  CB  MET C 168      12.444  20.201  24.436  1.00  0.00           C  
ATOM   1215  SD  MET C 168      13.915  20.958  26.658  1.00  0.00           S  
ATOM   1216  CE  MET C 168      12.918  19.958  27.760  1.00  0.00           C  
ATOM   1217  CG  MET C 168      12.710  21.363  25.380  1.00  0.00           C  
ATOM   1218  N   VAL C 169      10.629  22.719  23.640  1.00  0.00           N  
ATOM   1219  CA  VAL C 169       9.432  23.443  23.955  1.00  0.00           C  
ATOM   1220  C   VAL C 169       8.520  23.348  22.771  1.00  0.00           C  
ATOM   1221  O   VAL C 169       7.312  23.175  22.925  1.00  0.00           O  
ATOM   1222  CB  VAL C 169       9.738  24.907  24.322  1.00  0.00           C  
ATOM   1223  CG1 VAL C 169      10.732  24.972  25.470  1.00  0.00           C  
ATOM   1224  CG2 VAL C 169      10.267  25.660  23.111  1.00  0.00           C  
ATOM   1225  N   LEU C 170       9.085  23.446  21.550  1.00  0.00           N  
ATOM   1226  CA  LEU C 170       8.309  23.368  20.342  1.00  0.00           C  
ATOM   1227  C   LEU C 170       7.697  22.009  20.185  1.00  0.00           C  
ATOM   1228  O   LEU C 170       6.571  21.892  19.704  1.00  0.00           O  
ATOM   1229  CB  LEU C 170       9.176  23.700  19.126  1.00  0.00           C  
ATOM   1230  CG  LEU C 170       9.488  25.180  18.899  1.00  0.00           C  
ATOM   1231  CD1 LEU C 170       8.213  25.962  18.620  1.00  0.00           C  
ATOM   1232  CD2 LEU C 170      10.216  25.766  20.099  1.00  0.00           C  
ATOM   1233  N   VAL C 171       8.400  20.936  20.597  1.00  0.00           N  
ATOM   1234  CA  VAL C 171       7.873  19.614  20.381  1.00  0.00           C  
ATOM   1235  C   VAL C 171       6.571  19.505  21.111  1.00  0.00           C  
ATOM   1236  O   VAL C 171       5.740  18.660  20.783  1.00  0.00           O  
ATOM   1237  CB  VAL C 171       8.865  18.529  20.839  1.00  0.00           C  
ATOM   1238  CG1 VAL C 171      10.215  18.724  20.165  1.00  0.00           C  
ATOM   1239  CG2 VAL C 171       9.014  18.547  22.352  1.00  0.00           C  
ATOM   1240  N   SER C 172       6.398  20.298  22.185  1.00  0.00           N  
ATOM   1241  CA  SER C 172       5.157  20.313  22.909  1.00  0.00           C  
ATOM   1242  C   SER C 172       4.085  20.907  22.041  1.00  0.00           C  
ATOM   1243  O   SER C 172       2.947  20.442  22.044  1.00  0.00           O  
ATOM   1244  CB  SER C 172       5.307  21.098  24.213  1.00  0.00           C  
ATOM   1245  OG  SER C 172       4.079  21.159  24.917  1.00  0.00           O  
ATOM   1246  N   TRP C 173       4.424  21.979  21.297  1.00  0.00           N  
ATOM   1247  CA  TRP C 173       3.506  22.672  20.429  1.00  0.00           C  
ATOM   1248  C   TRP C 173       3.084  21.776  19.306  1.00  0.00           C  
ATOM   1249  O   TRP C 173       1.896  21.626  19.024  1.00  0.00           O  
ATOM   1250  CB  TRP C 173       4.144  23.952  19.886  1.00  0.00           C  
ATOM   1251  CG  TRP C 173       3.274  24.692  18.918  1.00  0.00           C  
ATOM   1252  CD1 TRP C 173       3.164  24.466  17.576  1.00  0.00           C  
ATOM   1253  NE1 TRP C 173       2.267  25.344  17.018  1.00  0.00           N  
ATOM   1254  CD2 TRP C 173       2.391  25.781  19.215  1.00  0.00           C  
ATOM   1255  CE2 TRP C 173       1.779  26.162  18.007  1.00  0.00           C  
ATOM   1256  CH2 TRP C 173       0.546  27.857  19.094  1.00  0.00           C  
ATOM   1257  CZ2 TRP C 173       0.853  27.202  17.935  1.00  0.00           C  
ATOM   1258  CE3 TRP C 173       2.058  26.469  20.386  1.00  0.00           C  
ATOM   1259  CZ3 TRP C 173       1.139  27.499  20.309  1.00  0.00           C  
ATOM   1260  N   ILE C 174       4.067  21.123  18.663  1.00  0.00           N  
ATOM   1261  CA  ILE C 174       3.821  20.295  17.521  1.00  0.00           C  
ATOM   1262  C   ILE C 174       2.894  19.205  17.944  1.00  0.00           C  
ATOM   1263  O   ILE C 174       2.074  18.735  17.158  1.00  0.00           O  
ATOM   1264  CB  ILE C 174       5.131  19.735  16.937  1.00  0.00           C  
ATOM   1265  CD1 ILE C 174       6.955  18.006  17.366  1.00  0.00           C  
ATOM   1266  CG1 ILE C 174       5.815  18.813  17.949  1.00  0.00           C  
ATOM   1267  CG2 ILE C 174       6.045  20.868  16.495  1.00  0.00           C  
ATOM   1268  N   MET C 175       3.048  18.753  19.199  1.00  0.00           N  
ATOM   1269  CA  MET C 175       2.279  17.695  19.786  1.00  0.00           C  
ATOM   1270  C   MET C 175       0.842  18.096  19.963  1.00  0.00           C  
ATOM   1271  O   MET C 175      -0.037  17.236  19.990  1.00  0.00           O  
ATOM   1272  CB  MET C 175       2.876  17.283  21.133  1.00  0.00           C  
ATOM   1273  SD  MET C 175       2.638  14.568  20.635  1.00  0.00           S  
ATOM   1274  CE  MET C 175       4.424  14.636  20.524  1.00  0.00           C  
ATOM   1275  CG  MET C 175       2.307  15.989  21.694  1.00  0.00           C  
ATOM   1276  N   TRP C 176       0.561  19.399  20.153  1.00  0.00           N  
ATOM   1277  CA  TRP C 176      -0.796  19.854  20.307  1.00  0.00           C  
ATOM   1278  C   TRP C 176      -1.566  19.560  19.056  1.00  0.00           C  
ATOM   1279  O   TRP C 176      -2.751  19.244  19.106  1.00  0.00           O  
ATOM   1280  CB  TRP C 176      -0.826  21.349  20.630  1.00  0.00           C  
ATOM   1281  CG  TRP C 176      -2.184  21.966  20.489  1.00  0.00           C  
ATOM   1282  CD1 TRP C 176      -2.675  22.626  19.400  1.00  0.00           C  
ATOM   1283  NE1 TRP C 176      -3.959  23.051  19.642  1.00  0.00           N  
ATOM   1284  CD2 TRP C 176      -3.227  21.979  21.471  1.00  0.00           C  
ATOM   1285  CE2 TRP C 176      -4.320  22.664  20.909  1.00  0.00           C  
ATOM   1286  CH2 TRP C 176      -5.600  22.363  22.870  1.00  0.00           C  
ATOM   1287  CZ2 TRP C 176      -5.513  22.862  21.601  1.00  0.00           C  
ATOM   1288  CE3 TRP C 176      -3.343  21.479  22.771  1.00  0.00           C  
ATOM   1289  CZ3 TRP C 176      -4.529  21.677  23.453  1.00  0.00           C  
ATOM   1290  N   TYR C 177      -0.904  19.693  17.898  1.00  0.00           N  
ATOM   1291  CA  TYR C 177      -1.443  19.501  16.581  1.00  0.00           C  
ATOM   1292  C   TYR C 177      -1.768  18.055  16.338  1.00  0.00           C  
ATOM   1293  O   TYR C 177      -2.628  17.731  15.521  1.00  0.00           O  
ATOM   1294  CB  TYR C 177      -0.461  20.006  15.521  1.00  0.00           C  
ATOM   1295  CG  TYR C 177      -1.025  20.013  14.118  1.00  0.00           C  
ATOM   1296  OH  TYR C 177      -2.584  20.047  10.264  1.00  0.00           O  
ATOM   1297  CZ  TYR C 177      -2.067  20.035  11.539  1.00  0.00           C  
ATOM   1298  CD1 TYR C 177      -1.982  20.947  13.741  1.00  0.00           C  
ATOM   1299  CE1 TYR C 177      -2.502  20.961  12.461  1.00  0.00           C  
ATOM   1300  CD2 TYR C 177      -0.598  19.087  13.176  1.00  0.00           C  
ATOM   1301  CE2 TYR C 177      -1.107  19.086  11.891  1.00  0.00           C  
ATOM   1302  N   ALA C 178      -1.089  17.142  17.053  1.00  0.00           N  
ATOM   1303  CA  ALA C 178      -1.096  15.738  16.753  1.00  0.00           C  
ATOM   1304  C   ALA C 178      -2.471  15.151  16.635  1.00  0.00           C  
ATOM   1305  O   ALA C 178      -2.659  14.345  15.727  1.00  0.00           O  
ATOM   1306  CB  ALA C 178      -0.326  14.965  17.813  1.00  0.00           C  
ATOM   1307  N   PRO C 179      -3.451  15.454  17.434  1.00  0.00           N  
ATOM   1308  CA  PRO C 179      -4.724  14.803  17.280  1.00  0.00           C  
ATOM   1309  C   PRO C 179      -5.311  14.982  15.911  1.00  0.00           C  
ATOM   1310  O   PRO C 179      -5.789  14.003  15.337  1.00  0.00           O  
ATOM   1311  CB  PRO C 179      -5.608  15.464  18.339  1.00  0.00           C  
ATOM   1312  CD  PRO C 179      -3.343  16.129  18.731  1.00  0.00           C  
ATOM   1313  CG  PRO C 179      -4.659  15.880  19.412  1.00  0.00           C  
ATOM   1314  N   VAL C 180      -5.269  16.208  15.357  1.00  0.00           N  
ATOM   1315  CA  VAL C 180      -5.792  16.427  14.038  1.00  0.00           C  
ATOM   1316  C   VAL C 180      -4.919  15.712  13.055  1.00  0.00           C  
ATOM   1317  O   VAL C 180      -5.411  15.098  12.109  1.00  0.00           O  
ATOM   1318  CB  VAL C 180      -5.885  17.929  13.710  1.00  0.00           C  
ATOM   1319  CG1 VAL C 180      -6.827  18.628  14.678  1.00  0.00           C  
ATOM   1320  CG2 VAL C 180      -4.506  18.569  13.747  1.00  0.00           C  
ATOM   1321  N   GLY C 181      -3.588  15.772  13.264  1.00  0.00           N  
ATOM   1322  CA  GLY C 181      -2.647  15.186  12.353  1.00  0.00           C  
ATOM   1323  C   GLY C 181      -2.858  13.707  12.302  1.00  0.00           C  
ATOM   1324  O   GLY C 181      -2.854  13.103  11.232  1.00  0.00           O  
ATOM   1325  N   ILE C 182      -3.038  13.079  13.474  1.00  0.00           N  
ATOM   1326  CA  ILE C 182      -3.219  11.665  13.525  1.00  0.00           C  
ATOM   1327  C   ILE C 182      -4.507  11.304  12.850  1.00  0.00           C  
ATOM   1328  O   ILE C 182      -4.555  10.346  12.080  1.00  0.00           O  
ATOM   1329  CB  ILE C 182      -3.197  11.145  14.974  1.00  0.00           C  
ATOM   1330  CD1 ILE C 182      -4.353  11.350  17.237  1.00  0.00           C  
ATOM   1331  CG1 ILE C 182      -4.307  11.804  15.795  1.00  0.00           C  
ATOM   1332  CG2 ILE C 182      -1.826  11.363  15.597  1.00  0.00           C  
ATOM   1333  N   MET C 183      -5.577  12.087  13.082  1.00  0.00           N  
ATOM   1334  CA  MET C 183      -6.850  11.777  12.499  1.00  0.00           C  
ATOM   1335  C   MET C 183      -6.711  11.767  11.002  1.00  0.00           C  
ATOM   1336  O   MET C 183      -7.194  10.836  10.354  1.00  0.00           O  
ATOM   1337  CB  MET C 183      -7.907  12.787  12.951  1.00  0.00           C  
ATOM   1338  SD  MET C 183     -10.554  13.577  13.156  1.00  0.00           S  
ATOM   1339  CE  MET C 183     -10.071  15.158  12.467  1.00  0.00           C  
ATOM   1340  CG  MET C 183      -9.306  12.495  12.434  1.00  0.00           C  
ATOM   1341  N   PHE C 184      -6.032  12.773  10.399  1.00  0.00           N  
ATOM   1342  CA  PHE C 184      -5.903  12.706   8.963  1.00  0.00           C  
ATOM   1343  C   PHE C 184      -5.108  11.485   8.604  1.00  0.00           C  
ATOM   1344  O   PHE C 184      -5.461  10.749   7.695  1.00  0.00           O  
ATOM   1345  CB  PHE C 184      -5.243  13.977   8.424  1.00  0.00           C  
ATOM   1346  CG  PHE C 184      -4.629  13.811   7.064  1.00  0.00           C  
ATOM   1347  CZ  PHE C 184      -3.486  13.505   4.549  1.00  0.00           C  
ATOM   1348  CD1 PHE C 184      -5.425  13.624   5.947  1.00  0.00           C  
ATOM   1349  CE1 PHE C 184      -4.859  13.471   4.695  1.00  0.00           C  
ATOM   1350  CD2 PHE C 184      -3.255  13.842   6.900  1.00  0.00           C  
ATOM   1351  CE2 PHE C 184      -2.690  13.689   5.649  1.00  0.00           C  
ATOM   1352  N   LEU C 185      -4.013  11.181   9.307  1.00  0.00           N  
ATOM   1353  CA  LEU C 185      -3.126  10.174   8.775  1.00  0.00           C  
ATOM   1354  C   LEU C 185      -3.763   8.821   8.566  1.00  0.00           C  
ATOM   1355  O   LEU C 185      -3.628   8.258   7.481  1.00  0.00           O  
ATOM   1356  CB  LEU C 185      -1.912   9.993   9.688  1.00  0.00           C  
ATOM   1357  CG  LEU C 185      -0.954  11.182   9.786  1.00  0.00           C  
ATOM   1358  CD1 LEU C 185       0.240  10.840  10.664  1.00  0.00           C  
ATOM   1359  CD2 LEU C 185      -0.488  11.612   8.403  1.00  0.00           C  
ATOM   1360  N   VAL C 186      -4.480   8.272   9.564  1.00  0.00           N  
ATOM   1361  CA  VAL C 186      -5.137   6.993   9.433  1.00  0.00           C  
ATOM   1362  C   VAL C 186      -6.270   7.105   8.461  1.00  0.00           C  
ATOM   1363  O   VAL C 186      -6.657   6.132   7.817  1.00  0.00           O  
ATOM   1364  CB  VAL C 186      -5.641   6.475  10.793  1.00  0.00           C  
ATOM   1365  CG1 VAL C 186      -6.717   7.396  11.348  1.00  0.00           C  
ATOM   1366  CG2 VAL C 186      -6.166   5.054  10.661  1.00  0.00           C  
ATOM   1367  N   ALA C 187      -6.869   8.300   8.363  1.00  0.00           N  
ATOM   1368  CA  ALA C 187      -7.961   8.515   7.464  1.00  0.00           C  
ATOM   1369  C   ALA C 187      -7.483   8.207   6.076  1.00  0.00           C  
ATOM   1370  O   ALA C 187      -8.245   7.698   5.259  1.00  0.00           O  
ATOM   1371  CB  ALA C 187      -8.472   9.943   7.583  1.00  0.00           C  
ATOM   1372  N   GLY C 188      -6.237   8.591   5.740  1.00  0.00           N  
ATOM   1373  CA  GLY C 188      -5.674   8.312   4.447  1.00  0.00           C  
ATOM   1374  C   GLY C 188      -5.293   6.866   4.248  1.00  0.00           C  
ATOM   1375  O   GLY C 188      -5.692   6.242   3.267  1.00  0.00           O  
ATOM   1376  N   LYS C 189      -4.536   6.279   5.199  1.00  0.00           N  
ATOM   1377  CA  LYS C 189      -3.992   4.961   5.021  1.00  0.00           C  
ATOM   1378  C   LYS C 189      -5.109   3.987   4.873  1.00  0.00           C  
ATOM   1379  O   LYS C 189      -5.038   3.058   4.073  1.00  0.00           O  
ATOM   1380  CB  LYS C 189      -3.089   4.590   6.199  1.00  0.00           C  
ATOM   1381  CD  LYS C 189      -1.035   3.330   6.900  1.00  0.00           C  
ATOM   1382  CE  LYS C 189      -0.038   4.427   6.563  1.00  0.00           C  
ATOM   1383  CG  LYS C 189      -2.228   3.361   5.959  1.00  0.00           C  
ATOM   1384  NZ  LYS C 189       1.078   4.485   7.548  1.00  0.00           N1+
ATOM   1385  N   ILE C 190      -6.163   4.161   5.678  1.00  0.00           N  
ATOM   1386  CA  ILE C 190      -7.312   3.318   5.600  1.00  0.00           C  
ATOM   1387  C   ILE C 190      -8.066   3.540   4.323  1.00  0.00           C  
ATOM   1388  O   ILE C 190      -8.709   2.630   3.806  1.00  0.00           O  
ATOM   1389  CB  ILE C 190      -8.251   3.531   6.802  1.00  0.00           C  
ATOM   1390  CD1 ILE C 190      -8.326   3.442   9.348  1.00  0.00           C  
ATOM   1391  CG1 ILE C 190      -7.589   3.039   8.090  1.00  0.00           C  
ATOM   1392  CG2 ILE C 190      -9.591   2.854   6.558  1.00  0.00           C  
ATOM   1393  N   VAL C 191      -8.119   4.777   3.811  1.00  0.00           N  
ATOM   1394  CA  VAL C 191      -8.893   4.921   2.611  1.00  0.00           C  
ATOM   1395  C   VAL C 191      -8.223   4.273   1.434  1.00  0.00           C  
ATOM   1396  O   VAL C 191      -8.865   3.552   0.673  1.00  0.00           O  
ATOM   1397  CB  VAL C 191      -9.168   6.402   2.291  1.00  0.00           C  
ATOM   1398  CG1 VAL C 191      -9.991   7.042   3.398  1.00  0.00           C  
ATOM   1399  CG2 VAL C 191      -7.861   7.155   2.090  1.00  0.00           C  
ATOM   1400  N   GLU C 192      -6.926   4.557   1.202  1.00  0.00           N  
ATOM   1401  CA  GLU C 192      -6.286   3.985   0.049  1.00  0.00           C  
ATOM   1402  C   GLU C 192      -5.964   2.526   0.229  1.00  0.00           C  
ATOM   1403  O   GLU C 192      -6.304   1.670  -0.585  1.00  0.00           O  
ATOM   1404  CB  GLU C 192      -5.002   4.747  -0.285  1.00  0.00           C  
ATOM   1405  CD  GLU C 192      -5.117   6.060  -2.440  1.00  0.00           C  
ATOM   1406  CG  GLU C 192      -5.235   6.104  -0.929  1.00  0.00           C  
ATOM   1407  OE1 GLU C 192      -5.657   5.113  -3.050  1.00  0.00           O  
ATOM   1408  OE2 GLU C 192      -4.485   6.972  -3.013  1.00  0.00           O1-
ATOM   1409  N   MET C 193      -5.211   2.230   1.296  1.00  0.00           N  
ATOM   1410  CA  MET C 193      -4.719   0.923   1.621  1.00  0.00           C  
ATOM   1411  C   MET C 193      -5.706  -0.020   2.257  1.00  0.00           C  
ATOM   1412  O   MET C 193      -5.644  -1.223   2.005  1.00  0.00           O  
ATOM   1413  CB  MET C 193      -3.515   1.022   2.560  1.00  0.00           C  
ATOM   1414  SD  MET C 193      -2.352   3.215   1.331  1.00  0.00           S  
ATOM   1415  CE  MET C 193      -2.832   2.985  -0.379  1.00  0.00           C  
ATOM   1416  CG  MET C 193      -2.241   1.504   1.887  1.00  0.00           C  
ATOM   1417  N   GLU C 194      -6.619   0.471   3.124  1.00  0.00           N  
ATOM   1418  CA  GLU C 194      -7.407  -0.450   3.901  1.00  0.00           C  
ATOM   1419  C   GLU C 194      -8.311  -1.302   3.067  1.00  0.00           C  
ATOM   1420  O   GLU C 194      -8.234  -2.526   3.136  1.00  0.00           O  
ATOM   1421  CB  GLU C 194      -8.248   0.303   4.934  1.00  0.00           C  
ATOM   1422  CD  GLU C 194      -8.194  -0.971   7.114  1.00  0.00           C  
ATOM   1423  CG  GLU C 194      -9.009  -0.599   5.891  1.00  0.00           C  
ATOM   1424  OE1 GLU C 194      -7.229  -1.751   6.970  1.00  0.00           O  
ATOM   1425  OE2 GLU C 194      -8.519  -0.481   8.216  1.00  0.00           O1-
ATOM   1426  N   ASP C 195      -9.158  -0.707   2.210  1.00  0.00           N  
ATOM   1427  CA  ASP C 195     -10.074  -1.561   1.515  1.00  0.00           C  
ATOM   1428  C   ASP C 195      -9.394  -2.131   0.327  1.00  0.00           C  
ATOM   1429  O   ASP C 195     -10.039  -2.484  -0.658  1.00  0.00           O  
ATOM   1430  CB  ASP C 195     -11.331  -0.786   1.115  1.00  0.00           C  
ATOM   1431  CG  ASP C 195     -12.311  -0.633   2.262  1.00  0.00           C  
ATOM   1432  OD1 ASP C 195     -12.230  -1.428   3.222  1.00  0.00           O  
ATOM   1433  OD2 ASP C 195     -13.159   0.282   2.202  1.00  0.00           O1-
ATOM   1434  N   VAL C 196      -8.064  -2.294   0.403  1.00  0.00           N  
ATOM   1435  CA  VAL C 196      -7.439  -2.927  -0.709  1.00  0.00           C  
ATOM   1436  C   VAL C 196      -7.890  -4.326  -0.573  1.00  0.00           C  
ATOM   1437  O   VAL C 196      -7.948  -4.835   0.543  1.00  0.00           O  
ATOM   1438  CB  VAL C 196      -5.910  -2.745  -0.676  1.00  0.00           C  
ATOM   1439  CG1 VAL C 196      -5.544  -1.281  -0.866  1.00  0.00           C  
ATOM   1440  CG2 VAL C 196      -5.339  -3.276   0.630  1.00  0.00           C  
ATOM   1441  N   GLY C 197      -8.203  -4.973  -1.709  1.00  0.00           N  
ATOM   1442  CA  GLY C 197      -8.781  -6.281  -1.701  1.00  0.00           C  
ATOM   1443  C   GLY C 197      -7.869  -7.144  -0.914  1.00  0.00           C  
ATOM   1444  O   GLY C 197      -8.298  -8.105  -0.283  1.00  0.00           O  
ATOM   1445  N   LEU C 198      -6.573  -6.806  -0.953  1.00  0.00           N  
ATOM   1446  CA  LEU C 198      -5.550  -7.537  -0.276  1.00  0.00           C  
ATOM   1447  C   LEU C 198      -5.753  -7.496   1.216  1.00  0.00           C  
ATOM   1448  O   LEU C 198      -5.434  -8.479   1.881  1.00  0.00           O  
ATOM   1449  CB  LEU C 198      -4.169  -6.984  -0.635  1.00  0.00           C  
ATOM   1450  CG  LEU C 198      -3.795  -7.005  -2.118  1.00  0.00           C  
ATOM   1451  CD1 LEU C 198      -2.325  -6.661  -2.307  1.00  0.00           C  
ATOM   1452  CD2 LEU C 198      -4.104  -8.362  -2.731  1.00  0.00           C  
ATOM   1453  N   LEU C 199      -6.294  -6.390   1.787  1.00  0.00           N  
ATOM   1454  CA  LEU C 199      -6.469  -6.287   3.217  1.00  0.00           C  
ATOM   1455  C   LEU C 199      -7.277  -7.484   3.598  1.00  0.00           C  
ATOM   1456  O   LEU C 199      -6.935  -8.199   4.538  1.00  0.00           O  
ATOM   1457  CB  LEU C 199      -7.144  -4.963   3.580  1.00  0.00           C  
ATOM   1458  CG  LEU C 199      -7.144  -4.587   5.063  1.00  0.00           C  
ATOM   1459  CD1 LEU C 199      -8.175  -3.504   5.343  1.00  0.00           C  
ATOM   1460  CD2 LEU C 199      -7.413  -5.809   5.928  1.00  0.00           C  
ATOM   1461  N   PHE C 200      -8.355  -7.760   2.849  1.00  0.00           N  
ATOM   1462  CA  PHE C 200      -9.095  -8.950   3.133  1.00  0.00           C  
ATOM   1463  C   PHE C 200      -8.414 -10.037   2.359  1.00  0.00           C  
ATOM   1464  O   PHE C 200      -7.587  -9.749   1.497  1.00  0.00           O  
ATOM   1465  CB  PHE C 200     -10.565  -8.771   2.749  1.00  0.00           C  
ATOM   1466  CG  PHE C 200     -11.445  -9.913   3.170  1.00  0.00           C  
ATOM   1467  CZ  PHE C 200     -13.073 -12.030   3.944  1.00  0.00           C  
ATOM   1468  CD1 PHE C 200     -11.929  -9.992   4.465  1.00  0.00           C  
ATOM   1469  CE1 PHE C 200     -12.739 -11.043   4.852  1.00  0.00           C  
ATOM   1470  CD2 PHE C 200     -11.788 -10.909   2.273  1.00  0.00           C  
ATOM   1471  CE2 PHE C 200     -12.598 -11.960   2.661  1.00  0.00           C  
ATOM   1472  N   ALA C 201      -8.653 -11.316   2.715  1.00  0.00           N  
ATOM   1473  CA  ALA C 201      -8.124 -12.393   1.925  1.00  0.00           C  
ATOM   1474  C   ALA C 201      -6.750 -12.746   2.384  1.00  0.00           C  
ATOM   1475  O   ALA C 201      -6.393 -12.574   3.548  1.00  0.00           O  
ATOM   1476  CB  ALA C 201      -8.114 -12.015   0.452  1.00  0.00           C  
ATOM   1477  N   ARG C 202      -5.948 -13.263   1.433  1.00  0.00           N  
ATOM   1478  CA  ARG C 202      -4.632 -13.788   1.648  1.00  0.00           C  
ATOM   1479  C   ARG C 202      -3.727 -12.754   2.243  1.00  0.00           C  
ATOM   1480  O   ARG C 202      -2.895 -13.080   3.088  1.00  0.00           O  
ATOM   1481  CB  ARG C 202      -4.042 -14.309   0.336  1.00  0.00           C  
ATOM   1482  CD  ARG C 202      -3.327 -13.836  -2.023  1.00  0.00           C  
ATOM   1483  NE  ARG C 202      -4.176 -14.834  -2.667  1.00  0.00           N  
ATOM   1484  CG  ARG C 202      -3.968 -13.266  -0.768  1.00  0.00           C  
ATOM   1485  CZ  ARG C 202      -5.034 -14.566  -3.646  1.00  0.00           C  
ATOM   1486  NH1 ARG C 202      -5.766 -15.539  -4.172  1.00  0.00           N1+
ATOM   1487  NH2 ARG C 202      -5.158 -13.325  -4.097  1.00  0.00           N  
ATOM   1488  N   LEU C 203      -3.826 -11.487   1.806  1.00  0.00           N  
ATOM   1489  CA  LEU C 203      -2.956 -10.497   2.370  1.00  0.00           C  
ATOM   1490  C   LEU C 203      -3.388 -10.262   3.792  1.00  0.00           C  
ATOM   1491  O   LEU C 203      -2.604  -9.830   4.633  1.00  0.00           O  
ATOM   1492  CB  LEU C 203      -2.999  -9.211   1.542  1.00  0.00           C  
ATOM   1493  CG  LEU C 203      -1.874  -8.205   1.793  1.00  0.00           C  
ATOM   1494  CD1 LEU C 203      -1.983  -7.615   3.190  1.00  0.00           C  
ATOM   1495  CD2 LEU C 203      -0.515  -8.859   1.599  1.00  0.00           C  
ATOM   1496  N   GLY C 204      -4.672 -10.531   4.105  1.00  0.00           N  
ATOM   1497  CA  GLY C 204      -5.155 -10.370   5.453  1.00  0.00           C  
ATOM   1498  C   GLY C 204      -4.367 -11.270   6.360  1.00  0.00           C  
ATOM   1499  O   GLY C 204      -4.038 -10.901   7.488  1.00  0.00           O  
ATOM   1500  N   LYS C 205      -4.053 -12.494   5.900  1.00  0.00           N  
ATOM   1501  CA  LYS C 205      -3.289 -13.399   6.710  1.00  0.00           C  
ATOM   1502  C   LYS C 205      -1.944 -12.792   6.953  1.00  0.00           C  
ATOM   1503  O   LYS C 205      -1.346 -12.989   8.010  1.00  0.00           O  
ATOM   1504  CB  LYS C 205      -3.175 -14.763   6.027  1.00  0.00           C  
ATOM   1505  CD  LYS C 205      -5.587 -15.083   5.409  1.00  0.00           C  
ATOM   1506  CE  LYS C 205      -6.822 -15.950   5.582  1.00  0.00           C  
ATOM   1507  CG  LYS C 205      -4.406 -15.641   6.186  1.00  0.00           C  
ATOM   1508  NZ  LYS C 205      -6.564 -17.367   5.203  1.00  0.00           N1+
ATOM   1509  N   TYR C 206      -1.414 -12.065   5.954  1.00  0.00           N  
ATOM   1510  CA  TYR C 206      -0.125 -11.462   6.111  1.00  0.00           C  
ATOM   1511  C   TYR C 206      -0.186 -10.425   7.194  1.00  0.00           C  
ATOM   1512  O   TYR C 206       0.628 -10.436   8.116  1.00  0.00           O  
ATOM   1513  CB  TYR C 206       0.343 -10.847   4.791  1.00  0.00           C  
ATOM   1514  CG  TYR C 206       1.719 -10.224   4.859  1.00  0.00           C  
ATOM   1515  OH  TYR C 206       5.510  -8.524   5.044  1.00  0.00           O  
ATOM   1516  CZ  TYR C 206       4.255  -9.085   4.983  1.00  0.00           C  
ATOM   1517  CD1 TYR C 206       2.858 -10.990   4.647  1.00  0.00           C  
ATOM   1518  CE1 TYR C 206       4.120 -10.428   4.707  1.00  0.00           C  
ATOM   1519  CD2 TYR C 206       1.874  -8.871   5.136  1.00  0.00           C  
ATOM   1520  CE2 TYR C 206       3.128  -8.293   5.200  1.00  0.00           C  
ATOM   1521  N   ILE C 207      -1.196  -9.531   7.147  1.00  0.00           N  
ATOM   1522  CA  ILE C 207      -1.246  -8.459   8.101  1.00  0.00           C  
ATOM   1523  C   ILE C 207      -1.349  -9.023   9.486  1.00  0.00           C  
ATOM   1524  O   ILE C 207      -0.710  -8.527  10.411  1.00  0.00           O  
ATOM   1525  CB  ILE C 207      -2.419  -7.503   7.815  1.00  0.00           C  
ATOM   1526  CD1 ILE C 207      -3.231  -5.127   8.254  1.00  0.00           C  
ATOM   1527  CG1 ILE C 207      -2.304  -6.245   8.678  1.00  0.00           C  
ATOM   1528  CG2 ILE C 207      -3.748  -8.213   8.021  1.00  0.00           C  
ATOM   1529  N   LEU C 208      -2.163 -10.074   9.678  1.00  0.00           N  
ATOM   1530  CA  LEU C 208      -2.332 -10.633  10.988  1.00  0.00           C  
ATOM   1531  C   LEU C 208      -1.035 -11.210  11.475  1.00  0.00           C  
ATOM   1532  O   LEU C 208      -0.650 -11.016  12.627  1.00  0.00           O  
ATOM   1533  CB  LEU C 208      -3.427 -11.702  10.977  1.00  0.00           C  
ATOM   1534  CG  LEU C 208      -4.837 -11.224  10.629  1.00  0.00           C  
ATOM   1535  CD1 LEU C 208      -5.821 -12.384  10.661  1.00  0.00           C  
ATOM   1536  CD2 LEU C 208      -5.284 -10.125  11.581  1.00  0.00           C  
ATOM   1537  N   CYS C 209      -0.314 -11.920  10.591  1.00  0.00           N  
ATOM   1538  CA  CYS C 209       0.903 -12.607  10.910  1.00  0.00           C  
ATOM   1539  C   CYS C 209       1.910 -11.607  11.406  1.00  0.00           C  
ATOM   1540  O   CYS C 209       2.595 -11.850  12.400  1.00  0.00           O  
ATOM   1541  CB  CYS C 209       1.427 -13.364   9.688  1.00  0.00           C  
ATOM   1542  SG  CYS C 209       2.830 -14.453  10.029  1.00  0.00           S  
ATOM   1543  N   CYS C 210       2.041 -10.459  10.710  1.00  0.00           N  
ATOM   1544  CA  CYS C 210       3.002  -9.464  11.099  1.00  0.00           C  
ATOM   1545  C   CYS C 210       2.626  -8.811  12.397  1.00  0.00           C  
ATOM   1546  O   CYS C 210       3.466  -8.657  13.283  1.00  0.00           O  
ATOM   1547  CB  CYS C 210       3.146  -8.402  10.007  1.00  0.00           C  
ATOM   1548  SG  CYS C 210       1.711  -7.317   9.826  1.00  0.00           S  
ATOM   1549  N   LEU C 211       1.345  -8.420  12.553  1.00  0.00           N  
ATOM   1550  CA  LEU C 211       0.899  -7.711  13.723  1.00  0.00           C  
ATOM   1551  C   LEU C 211       1.034  -8.579  14.931  1.00  0.00           C  
ATOM   1552  O   LEU C 211       1.449  -8.117  15.993  1.00  0.00           O  
ATOM   1553  CB  LEU C 211      -0.549  -7.249  13.550  1.00  0.00           C  
ATOM   1554  CG  LEU C 211      -1.158  -6.473  14.720  1.00  0.00           C  
ATOM   1555  CD1 LEU C 211      -0.441  -5.145  14.915  1.00  0.00           C  
ATOM   1556  CD2 LEU C 211      -2.645  -6.244  14.498  1.00  0.00           C  
ATOM   1557  N   LEU C 212       0.676  -9.867  14.801  1.00  0.00           N  
ATOM   1558  CA  LEU C 212       0.765 -10.750  15.924  1.00  0.00           C  
ATOM   1559  C   LEU C 212       2.212 -10.811  16.292  1.00  0.00           C  
ATOM   1560  O   LEU C 212       2.564 -10.775  17.470  1.00  0.00           O  
ATOM   1561  CB  LEU C 212       0.187 -12.122  15.574  1.00  0.00           C  
ATOM   1562  CG  LEU C 212       0.181 -13.162  16.696  1.00  0.00           C  
ATOM   1563  CD1 LEU C 212       1.598 -13.613  17.019  1.00  0.00           C  
ATOM   1564  CD2 LEU C 212      -0.494 -12.606  17.941  1.00  0.00           C  
ATOM   1565  N   GLY C 213       3.090 -10.884  15.274  1.00  0.00           N  
ATOM   1566  CA  GLY C 213       4.502 -10.982  15.503  1.00  0.00           C  
ATOM   1567  C   GLY C 213       4.998  -9.759  16.218  1.00  0.00           C  
ATOM   1568  O   GLY C 213       5.808  -9.866  17.138  1.00  0.00           O  
ATOM   1569  N   HIS C 214       4.531  -8.563  15.808  1.00  0.00           N  
ATOM   1570  CA  HIS C 214       4.969  -7.329  16.409  1.00  0.00           C  
ATOM   1571  C   HIS C 214       4.547  -7.287  17.841  1.00  0.00           C  
ATOM   1572  O   HIS C 214       5.282  -6.785  18.690  1.00  0.00           O  
ATOM   1573  CB  HIS C 214       4.408  -6.130  15.642  1.00  0.00           C  
ATOM   1574  CG  HIS C 214       5.102  -5.866  14.342  1.00  0.00           C  
ATOM   1575  ND1 HIS C 214       4.538  -6.169  13.122  1.00  0.00           N  
ATOM   1576  CE1 HIS C 214       5.394  -5.819  12.145  1.00  0.00           C  
ATOM   1577  CD2 HIS C 214       6.383  -5.300  13.945  1.00  0.00           C  
ATOM   1578  NE2 HIS C 214       6.503  -5.297  12.632  1.00  0.00           N  
ATOM   1579  N   ALA C 215       3.324  -7.766  18.135  1.00  0.00           N  
ATOM   1580  CA  ALA C 215       2.828  -7.768  19.483  1.00  0.00           C  
ATOM   1581  C   ALA C 215       3.689  -8.680  20.303  1.00  0.00           C  
ATOM   1582  O   ALA C 215       4.053  -8.366  21.435  1.00  0.00           O  
ATOM   1583  CB  ALA C 215       1.370  -8.201  19.511  1.00  0.00           C  
ATOM   1584  N   ILE C 216       4.045  -9.840  19.723  1.00  0.00           N  
ATOM   1585  CA  ILE C 216       4.845 -10.848  20.358  1.00  0.00           C  
ATOM   1586  C   ILE C 216       6.182 -10.262  20.647  1.00  0.00           C  
ATOM   1587  O   ILE C 216       6.809 -10.603  21.646  1.00  0.00           O  
ATOM   1588  CB  ILE C 216       4.959 -12.111  19.485  1.00  0.00           C  
ATOM   1589  CD1 ILE C 216       2.979 -13.262  20.605  1.00  0.00           C  
ATOM   1590  CG1 ILE C 216       3.587 -12.765  19.311  1.00  0.00           C  
ATOM   1591  CG2 ILE C 216       5.976 -13.076  20.074  1.00  0.00           C  
ATOM   1592  N   HIS C 217       6.692  -9.413  19.742  1.00  0.00           N  
ATOM   1593  CA  HIS C 217       7.993  -8.863  19.969  1.00  0.00           C  
ATOM   1594  C   HIS C 217       7.946  -8.023  21.203  1.00  0.00           C  
ATOM   1595  O   HIS C 217       8.788  -8.154  22.091  1.00  0.00           O  
ATOM   1596  CB  HIS C 217       8.450  -8.050  18.756  1.00  0.00           C  
ATOM   1597  CG  HIS C 217       9.922  -7.780  18.730  1.00  0.00           C  
ATOM   1598  ND1 HIS C 217      10.857  -8.769  18.514  1.00  0.00           N  
ATOM   1599  CE1 HIS C 217      12.086  -8.224  18.547  1.00  0.00           C  
ATOM   1600  CD2 HIS C 217      10.765  -6.603  18.891  1.00  0.00           C  
ATOM   1601  NE2 HIS C 217      12.039  -6.926  18.773  1.00  0.00           N  
ATOM   1602  N   GLY C 218       6.922  -7.158  21.316  1.00  0.00           N  
ATOM   1603  CA  GLY C 218       6.888  -6.300  22.458  1.00  0.00           C  
ATOM   1604  C   GLY C 218       6.802  -7.141  23.683  1.00  0.00           C  
ATOM   1605  O   GLY C 218       7.619  -6.991  24.580  1.00  0.00           O  
ATOM   1606  N   LEU C 219       5.862  -8.097  23.752  1.00  0.00           N  
ATOM   1607  CA  LEU C 219       5.742  -8.810  24.990  1.00  0.00           C  
ATOM   1608  C   LEU C 219       6.980  -9.595  25.289  1.00  0.00           C  
ATOM   1609  O   LEU C 219       7.571  -9.449  26.357  1.00  0.00           O  
ATOM   1610  CB  LEU C 219       4.529  -9.742  24.956  1.00  0.00           C  
ATOM   1611  CG  LEU C 219       3.159  -9.067  24.856  1.00  0.00           C  
ATOM   1612  CD1 LEU C 219       2.047 -10.105  24.869  1.00  0.00           C  
ATOM   1613  CD2 LEU C 219       2.966  -8.070  25.988  1.00  0.00           C  
ATOM   1614  N   LEU C 220       7.417 -10.450  24.347  1.00  0.00           N  
ATOM   1615  CA  LEU C 220       8.519 -11.312  24.653  1.00  0.00           C  
ATOM   1616  C   LEU C 220       9.820 -10.587  24.814  1.00  0.00           C  
ATOM   1617  O   LEU C 220      10.511 -10.785  25.808  1.00  0.00           O  
ATOM   1618  CB  LEU C 220       8.682 -12.379  23.569  1.00  0.00           C  
ATOM   1619  CG  LEU C 220       7.581 -13.439  23.490  1.00  0.00           C  
ATOM   1620  CD1 LEU C 220       7.561 -14.288  24.751  1.00  0.00           C  
ATOM   1621  CD2 LEU C 220       6.224 -12.789  23.268  1.00  0.00           C  
ATOM   1622  N   VAL C 221      10.237  -9.775  23.824  1.00  0.00           N  
ATOM   1623  CA  VAL C 221      11.529  -9.159  23.954  1.00  0.00           C  
ATOM   1624  C   VAL C 221      11.582  -7.922  24.816  1.00  0.00           C  
ATOM   1625  O   VAL C 221      12.451  -7.819  25.677  1.00  0.00           O  
ATOM   1626  CB  VAL C 221      12.115  -8.781  22.581  1.00  0.00           C  
ATOM   1627  CG1 VAL C 221      11.368  -7.593  21.992  1.00  0.00           C  
ATOM   1628  CG2 VAL C 221      13.600  -8.474  22.701  1.00  0.00           C  
ATOM   1629  N   LEU C 222      10.692  -6.924  24.591  1.00  0.00           N  
ATOM   1630  CA  LEU C 222      10.837  -5.682  25.313  1.00  0.00           C  
ATOM   1631  C   LEU C 222      10.487  -5.794  26.782  1.00  0.00           C  
ATOM   1632  O   LEU C 222      11.348  -5.472  27.599  1.00  0.00           O  
ATOM   1633  CB  LEU C 222       9.970  -4.591  24.682  1.00  0.00           C  
ATOM   1634  CG  LEU C 222      10.219  -4.299  23.200  1.00  0.00           C  
ATOM   1635  CD1 LEU C 222      11.675  -3.928  22.963  1.00  0.00           C  
ATOM   1636  CD2 LEU C 222       9.833  -5.496  22.345  1.00  0.00           C  
ATOM   1637  N   PRO C 223       9.296  -6.215  27.189  1.00  0.00           N  
ATOM   1638  CA  PRO C 223       9.097  -6.403  28.596  1.00  0.00           C  
ATOM   1639  C   PRO C 223       9.934  -7.423  29.284  1.00  0.00           C  
ATOM   1640  O   PRO C 223      10.186  -7.244  30.474  1.00  0.00           O  
ATOM   1641  CB  PRO C 223       7.630  -6.821  28.710  1.00  0.00           C  
ATOM   1642  CD  PRO C 223       8.078  -5.570  26.719  1.00  0.00           C  
ATOM   1643  CG  PRO C 223       6.993  -6.292  27.468  1.00  0.00           C  
ATOM   1644  N   LEU C 224      10.337  -8.514  28.614  1.00  0.00           N  
ATOM   1645  CA  LEU C 224      11.157  -9.439  29.334  1.00  0.00           C  
ATOM   1646  C   LEU C 224      12.446  -8.754  29.631  1.00  0.00           C  
ATOM   1647  O   LEU C 224      12.964  -8.825  30.744  1.00  0.00           O  
ATOM   1648  CB  LEU C 224      11.361 -10.719  28.522  1.00  0.00           C  
ATOM   1649  CG  LEU C 224      10.130 -11.611  28.342  1.00  0.00           C  
ATOM   1650  CD1 LEU C 224      10.485 -12.865  27.557  1.00  0.00           C  
ATOM   1651  CD2 LEU C 224       9.535 -11.983  29.691  1.00  0.00           C  
ATOM   1652  N   ILE C 225      12.985  -8.044  28.624  1.00  0.00           N  
ATOM   1653  CA  ILE C 225      14.217  -7.334  28.784  1.00  0.00           C  
ATOM   1654  C   ILE C 225      14.026  -6.218  29.770  1.00  0.00           C  
ATOM   1655  O   ILE C 225      14.917  -5.947  30.573  1.00  0.00           O  
ATOM   1656  CB  ILE C 225      14.735  -6.792  27.439  1.00  0.00           C  
ATOM   1657  CD1 ILE C 225      16.054  -8.930  27.012  1.00  0.00           C  
ATOM   1658  CG1 ILE C 225      15.037  -7.945  26.480  1.00  0.00           C  
ATOM   1659  CG2 ILE C 225      15.949  -5.901  27.655  1.00  0.00           C  
ATOM   1660  N   TYR C 226      12.872  -5.518  29.732  1.00  0.00           N  
ATOM   1661  CA  TYR C 226      12.677  -4.447  30.669  1.00  0.00           C  
ATOM   1662  C   TYR C 226      12.735  -5.012  32.048  1.00  0.00           C  
ATOM   1663  O   TYR C 226      13.482  -4.529  32.895  1.00  0.00           O  
ATOM   1664  CB  TYR C 226      11.345  -3.741  30.407  1.00  0.00           C  
ATOM   1665  CG  TYR C 226      11.363  -2.826  29.204  1.00  0.00           C  
ATOM   1666  OH  TYR C 226      11.423  -0.296  25.904  1.00  0.00           O  
ATOM   1667  CZ  TYR C 226      11.403  -1.134  26.995  1.00  0.00           C  
ATOM   1668  CD1 TYR C 226      12.040  -1.613  29.243  1.00  0.00           C  
ATOM   1669  CE1 TYR C 226      12.062  -0.770  28.149  1.00  0.00           C  
ATOM   1670  CD2 TYR C 226      10.705  -3.177  28.032  1.00  0.00           C  
ATOM   1671  CE2 TYR C 226      10.716  -2.346  26.928  1.00  0.00           C  
ATOM   1672  N   PHE C 227      11.954  -6.078  32.298  1.00  0.00           N  
ATOM   1673  CA  PHE C 227      11.857  -6.630  33.617  1.00  0.00           C  
ATOM   1674  C   PHE C 227      13.188  -7.181  34.015  1.00  0.00           C  
ATOM   1675  O   PHE C 227      13.668  -6.932  35.120  1.00  0.00           O  
ATOM   1676  CB  PHE C 227      10.774  -7.710  33.668  1.00  0.00           C  
ATOM   1677  CG  PHE C 227      10.471  -8.199  35.055  1.00  0.00           C  
ATOM   1678  CZ  PHE C 227       9.913  -9.110  37.621  1.00  0.00           C  
ATOM   1679  CD1 PHE C 227       9.609  -7.497  35.879  1.00  0.00           C  
ATOM   1680  CE1 PHE C 227       9.329  -7.947  37.155  1.00  0.00           C  
ATOM   1681  CD2 PHE C 227      11.047  -9.362  35.536  1.00  0.00           C  
ATOM   1682  CE2 PHE C 227      10.767  -9.812  36.812  1.00  0.00           C  
ATOM   1683  N   LEU C 228      13.842  -7.917  33.099  1.00  0.00           N  
ATOM   1684  CA  LEU C 228      15.090  -8.545  33.420  1.00  0.00           C  
ATOM   1685  C   LEU C 228      16.052  -7.484  33.813  1.00  0.00           C  
ATOM   1686  O   LEU C 228      16.731  -7.600  34.832  1.00  0.00           O  
ATOM   1687  CB  LEU C 228      15.601  -9.360  32.230  1.00  0.00           C  
ATOM   1688  CG  LEU C 228      16.964 -10.034  32.406  1.00  0.00           C  
ATOM   1689  CD1 LEU C 228      16.911 -11.071  33.517  1.00  0.00           C  
ATOM   1690  CD2 LEU C 228      17.417 -10.676  31.104  1.00  0.00           C  
ATOM   1691  N   PHE C 229      16.119  -6.395  33.031  1.00  0.00           N  
ATOM   1692  CA  PHE C 229      17.021  -5.362  33.421  1.00  0.00           C  
ATOM   1693  C   PHE C 229      16.440  -4.761  34.639  1.00  0.00           C  
ATOM   1694  O   PHE C 229      15.265  -4.410  34.689  1.00  0.00           O  
ATOM   1695  CB  PHE C 229      17.202  -4.352  32.286  1.00  0.00           C  
ATOM   1696  CG  PHE C 229      18.135  -4.816  31.205  1.00  0.00           C  
ATOM   1697  CZ  PHE C 229      19.867  -5.670  29.205  1.00  0.00           C  
ATOM   1698  CD1 PHE C 229      17.703  -5.697  30.229  1.00  0.00           C  
ATOM   1699  CE1 PHE C 229      18.561  -6.124  29.233  1.00  0.00           C  
ATOM   1700  CD2 PHE C 229      19.444  -4.371  31.163  1.00  0.00           C  
ATOM   1701  CE2 PHE C 229      20.303  -4.798  30.167  1.00  0.00           C  
ATOM   1702  N   THR C 230      17.276  -4.639  35.675  1.00  0.00           N  
ATOM   1703  CA  THR C 230      16.766  -4.228  36.936  1.00  0.00           C  
ATOM   1704  C   THR C 230      16.091  -2.905  36.823  1.00  0.00           C  
ATOM   1705  O   THR C 230      16.541  -1.998  36.125  1.00  0.00           O  
ATOM   1706  CB  THR C 230      17.879  -4.152  37.998  1.00  0.00           C  
ATOM   1707  OG1 THR C 230      17.301  -3.892  39.283  1.00  0.00           O  
ATOM   1708  CG2 THR C 230      18.855  -3.033  37.667  1.00  0.00           C  
ATOM   1709  N   ARG C 231      14.949  -2.824  37.526  1.00  0.00           N  
ATOM   1710  CA  ARG C 231      14.131  -1.670  37.750  1.00  0.00           C  
ATOM   1711  C   ARG C 231      13.596  -1.028  36.519  1.00  0.00           C  
ATOM   1712  O   ARG C 231      13.643   0.195  36.402  1.00  0.00           O  
ATOM   1713  CB  ARG C 231      14.905  -0.609  38.536  1.00  0.00           C  
ATOM   1714  CD  ARG C 231      16.793   1.043  38.597  1.00  0.00           C  
ATOM   1715  NE  ARG C 231      17.284   0.628  39.909  1.00  0.00           N  
ATOM   1716  CG  ARG C 231      16.158  -0.109  37.836  1.00  0.00           C  
ATOM   1717  CZ  ARG C 231      17.633   1.469  40.876  1.00  0.00           C  
ATOM   1718  NH1 ARG C 231      18.069   1.001  42.037  1.00  0.00           N1+
ATOM   1719  NH2 ARG C 231      17.546   2.778  40.680  1.00  0.00           N  
ATOM   1720  N   LYS C 232      13.068  -1.809  35.560  1.00  0.00           N  
ATOM   1721  CA  LYS C 232      12.422  -1.117  34.488  1.00  0.00           C  
ATOM   1722  C   LYS C 232      11.031  -1.659  34.387  1.00  0.00           C  
ATOM   1723  O   LYS C 232      10.803  -2.667  33.721  1.00  0.00           O  
ATOM   1724  CB  LYS C 232      13.207  -1.294  33.186  1.00  0.00           C  
ATOM   1725  CD  LYS C 232      15.329  -0.916  31.901  1.00  0.00           C  
ATOM   1726  CE  LYS C 232      14.793  -0.039  30.782  1.00  0.00           C  
ATOM   1727  CG  LYS C 232      14.589  -0.662  33.204  1.00  0.00           C  
ATOM   1728  NZ  LYS C 232      14.737   1.395  31.179  1.00  0.00           N1+
ATOM   1729  N   ASN C 233      10.051  -0.986  35.030  1.00  0.00           N  
ATOM   1730  CA  ASN C 233       8.698  -1.472  35.013  1.00  0.00           C  
ATOM   1731  C   ASN C 233       8.186  -1.319  33.615  1.00  0.00           C  
ATOM   1732  O   ASN C 233       8.210  -0.228  33.048  1.00  0.00           O  
ATOM   1733  CB  ASN C 233       7.846  -0.721  36.038  1.00  0.00           C  
ATOM   1734  CG  ASN C 233       6.535  -1.423  36.332  1.00  0.00           C  
ATOM   1735  OD1 ASN C 233       5.756  -1.709  35.423  1.00  0.00           O  
ATOM   1736  ND2 ASN C 233       6.287  -1.701  37.606  1.00  0.00           N  
ATOM   1737  N   PRO C 234       7.739  -2.406  33.039  1.00  0.00           N  
ATOM   1738  CA  PRO C 234       7.299  -2.384  31.671  1.00  0.00           C  
ATOM   1739  C   PRO C 234       6.101  -1.545  31.364  1.00  0.00           C  
ATOM   1740  O   PRO C 234       6.132  -0.814  30.375  1.00  0.00           O  
ATOM   1741  CB  PRO C 234       6.975  -3.847  31.363  1.00  0.00           C  
ATOM   1742  CD  PRO C 234       8.057  -3.751  33.496  1.00  0.00           C  
ATOM   1743  CG  PRO C 234       7.844  -4.626  32.292  1.00  0.00           C  
ATOM   1744  N   TYR C 235       5.031  -1.634  32.175  1.00  0.00           N  
ATOM   1745  CA  TYR C 235       3.870  -0.853  31.866  1.00  0.00           C  
ATOM   1746  C   TYR C 235       4.170   0.585  32.105  1.00  0.00           C  
ATOM   1747  O   TYR C 235       3.718   1.450  31.358  1.00  0.00           O  
ATOM   1748  CB  TYR C 235       2.676  -1.314  32.704  1.00  0.00           C  
ATOM   1749  CG  TYR C 235       2.905  -1.227  34.196  1.00  0.00           C  
ATOM   1750  OH  TYR C 235       3.529  -0.974  38.299  1.00  0.00           O  
ATOM   1751  CZ  TYR C 235       3.323  -1.059  36.942  1.00  0.00           C  
ATOM   1752  CD1 TYR C 235       2.613  -0.062  34.894  1.00  0.00           C  
ATOM   1753  CE1 TYR C 235       2.820   0.026  36.258  1.00  0.00           C  
ATOM   1754  CD2 TYR C 235       3.412  -2.311  34.902  1.00  0.00           C  
ATOM   1755  CE2 TYR C 235       3.624  -2.241  36.266  1.00  0.00           C  
ATOM   1756  N   ARG C 236       4.948   0.874  33.163  1.00  0.00           N  
ATOM   1757  CA  ARG C 236       5.282   2.225  33.504  1.00  0.00           C  
ATOM   1758  C   ARG C 236       6.051   2.803  32.360  1.00  0.00           C  
ATOM   1759  O   ARG C 236       5.896   3.975  32.022  1.00  0.00           O  
ATOM   1760  CB  ARG C 236       6.080   2.267  34.809  1.00  0.00           C  
ATOM   1761  CD  ARG C 236       7.248   3.635  36.559  1.00  0.00           C  
ATOM   1762  NE  ARG C 236       6.484   3.045  37.655  1.00  0.00           N  
ATOM   1763  CG  ARG C 236       6.453   3.668  35.264  1.00  0.00           C  
ATOM   1764  CZ  ARG C 236       7.007   2.691  38.825  1.00  0.00           C  
ATOM   1765  NH1 ARG C 236       6.235   2.161  39.763  1.00  0.00           N1+
ATOM   1766  NH2 ARG C 236       8.302   2.867  39.052  1.00  0.00           N  
ATOM   1767  N   PHE C 237       6.915   1.980  31.740  1.00  0.00           N  
ATOM   1768  CA  PHE C 237       7.712   2.392  30.622  1.00  0.00           C  
ATOM   1769  C   PHE C 237       6.766   2.680  29.495  1.00  0.00           C  
ATOM   1770  O   PHE C 237       6.932   3.641  28.745  1.00  0.00           O  
ATOM   1771  CB  PHE C 237       8.731   1.309  30.263  1.00  0.00           C  
ATOM   1772  CG  PHE C 237       9.863   1.802  29.406  1.00  0.00           C  
ATOM   1773  CZ  PHE C 237      11.953   2.712  27.816  1.00  0.00           C  
ATOM   1774  CD1 PHE C 237      11.003   2.335  29.981  1.00  0.00           C  
ATOM   1775  CE1 PHE C 237      12.044   2.788  29.193  1.00  0.00           C  
ATOM   1776  CD2 PHE C 237       9.787   1.733  28.027  1.00  0.00           C  
ATOM   1777  CE2 PHE C 237      10.828   2.186  27.239  1.00  0.00           C  
ATOM   1778  N   LEU C 238       5.730   1.831  29.362  1.00  0.00           N  
ATOM   1779  CA  LEU C 238       4.743   1.941  28.327  1.00  0.00           C  
ATOM   1780  C   LEU C 238       3.981   3.214  28.498  1.00  0.00           C  
ATOM   1781  O   LEU C 238       3.608   3.854  27.517  1.00  0.00           O  
ATOM   1782  CB  LEU C 238       3.804   0.734  28.352  1.00  0.00           C  
ATOM   1783  CG  LEU C 238       2.722   0.694  27.271  1.00  0.00           C  
ATOM   1784  CD1 LEU C 238       3.345   0.540  25.892  1.00  0.00           C  
ATOM   1785  CD2 LEU C 238       1.738  -0.436  27.535  1.00  0.00           C  
ATOM   1786  N   TRP C 239       3.711   3.615  29.752  1.00  0.00           N  
ATOM   1787  CA  TRP C 239       2.937   4.802  29.960  1.00  0.00           C  
ATOM   1788  C   TRP C 239       3.684   5.968  29.394  1.00  0.00           C  
ATOM   1789  O   TRP C 239       3.088   6.830  28.751  1.00  0.00           O  
ATOM   1790  CB  TRP C 239       2.645   4.997  31.449  1.00  0.00           C  
ATOM   1791  CG  TRP C 239       1.727   6.146  31.735  1.00  0.00           C  
ATOM   1792  CD1 TRP C 239       2.083   7.395  32.156  1.00  0.00           C  
ATOM   1793  NE1 TRP C 239       0.966   8.179  32.311  1.00  0.00           N  
ATOM   1794  CD2 TRP C 239       0.298   6.152  31.620  1.00  0.00           C  
ATOM   1795  CE2 TRP C 239      -0.142   7.436  31.987  1.00  0.00           C  
ATOM   1796  CH2 TRP C 239      -2.396   6.838  31.616  1.00  0.00           C  
ATOM   1797  CZ2 TRP C 239      -1.491   7.791  31.989  1.00  0.00           C  
ATOM   1798  CE3 TRP C 239      -0.650   5.197  31.243  1.00  0.00           C  
ATOM   1799  CZ3 TRP C 239      -1.985   5.553  31.246  1.00  0.00           C  
ATOM   1800  N   GLY C 240       5.009   6.028  29.648  1.00  0.00           N  
ATOM   1801  CA  GLY C 240       5.858   7.099  29.193  1.00  0.00           C  
ATOM   1802  C   GLY C 240       5.988   7.115  27.694  1.00  0.00           C  
ATOM   1803  O   GLY C 240       5.985   8.179  27.077  1.00  0.00           O  
ATOM   1804  N   ILE C 241       6.126   5.924  27.080  1.00  0.00           N  
ATOM   1805  CA  ILE C 241       6.360   5.725  25.670  1.00  0.00           C  
ATOM   1806  C   ILE C 241       5.184   6.177  24.841  1.00  0.00           C  
ATOM   1807  O   ILE C 241       5.323   6.434  23.645  1.00  0.00           O  
ATOM   1808  CB  ILE C 241       6.677   4.252  25.353  1.00  0.00           C  
ATOM   1809  CD1 ILE C 241       8.066   2.254  26.114  1.00  0.00           C  
ATOM   1810  CG1 ILE C 241       7.764   3.726  26.293  1.00  0.00           C  
ATOM   1811  CG2 ILE C 241       7.068   4.094  23.891  1.00  0.00           C  
ATOM   1812  N   VAL C 242       3.981   6.248  25.439  1.00  0.00           N  
ATOM   1813  CA  VAL C 242       2.749   6.417  24.712  1.00  0.00           C  
ATOM   1814  C   VAL C 242       2.804   7.527  23.696  1.00  0.00           C  
ATOM   1815  O   VAL C 242       2.348   7.322  22.571  1.00  0.00           O  
ATOM   1816  CB  VAL C 242       1.565   6.680  25.661  1.00  0.00           C  
ATOM   1817  CG1 VAL C 242       1.730   8.022  26.359  1.00  0.00           C  
ATOM   1818  CG2 VAL C 242       0.250   6.630  24.899  1.00  0.00           C  
ATOM   1819  N   THR C 243       3.323   8.733  24.010  1.00  0.00           N  
ATOM   1820  CA  THR C 243       3.285   9.714  22.960  1.00  0.00           C  
ATOM   1821  C   THR C 243       4.196   9.353  21.810  1.00  0.00           C  
ATOM   1822  O   THR C 243       3.766   9.519  20.668  1.00  0.00           O  
ATOM   1823  CB  THR C 243       3.671  11.112  23.479  1.00  0.00           C  
ATOM   1824  OG1 THR C 243       3.621  12.055  22.402  1.00  0.00           O  
ATOM   1825  CG2 THR C 243       5.081  11.098  24.048  1.00  0.00           C  
ATOM   1826  N   PRO C 244       5.406   8.863  21.995  1.00  0.00           N  
ATOM   1827  CA  PRO C 244       6.242   8.515  20.874  1.00  0.00           C  
ATOM   1828  C   PRO C 244       5.755   7.309  20.138  1.00  0.00           C  
ATOM   1829  O   PRO C 244       6.023   7.190  18.942  1.00  0.00           O  
ATOM   1830  CB  PRO C 244       7.612   8.250  21.502  1.00  0.00           C  
ATOM   1831  CD  PRO C 244       6.147   9.049  23.218  1.00  0.00           C  
ATOM   1832  CG  PRO C 244       7.586   9.008  22.787  1.00  0.00           C  
ATOM   1833  N   LEU C 245       5.082   6.378  20.839  1.00  0.00           N  
ATOM   1834  CA  LEU C 245       4.612   5.183  20.195  1.00  0.00           C  
ATOM   1835  C   LEU C 245       3.569   5.539  19.186  1.00  0.00           C  
ATOM   1836  O   LEU C 245       3.594   5.056  18.055  1.00  0.00           O  
ATOM   1837  CB  LEU C 245       4.061   4.199  21.229  1.00  0.00           C  
ATOM   1838  CG  LEU C 245       5.086   3.547  22.159  1.00  0.00           C  
ATOM   1839  CD1 LEU C 245       4.412   2.552  23.090  1.00  0.00           C  
ATOM   1840  CD2 LEU C 245       6.181   2.862  21.356  1.00  0.00           C  
ATOM   1841  N   ALA C 246       2.619   6.400  19.595  1.00  0.00           N  
ATOM   1842  CA  ALA C 246       1.473   6.764  18.807  1.00  0.00           C  
ATOM   1843  C   ALA C 246       1.844   7.530  17.575  1.00  0.00           C  
ATOM   1844  O   ALA C 246       1.268   7.308  16.512  1.00  0.00           O  
ATOM   1845  CB  ALA C 246       0.498   7.585  19.637  1.00  0.00           C  
ATOM   1846  N   THR C 247       2.781   8.488  17.694  1.00  0.00           N  
ATOM   1847  CA  THR C 247       3.160   9.281  16.560  1.00  0.00           C  
ATOM   1848  C   THR C 247       3.901   8.433  15.579  1.00  0.00           C  
ATOM   1849  O   THR C 247       3.699   8.546  14.373  1.00  0.00           O  
ATOM   1850  CB  THR C 247       4.022  10.487  16.977  1.00  0.00           C  
ATOM   1851  OG1 THR C 247       3.288  11.309  17.893  1.00  0.00           O  
ATOM   1852  CG2 THR C 247       4.392  11.324  15.762  1.00  0.00           C  
ATOM   1853  N   ALA C 248       4.771   7.538  16.074  1.00  0.00           N  
ATOM   1854  CA  ALA C 248       5.544   6.700  15.201  1.00  0.00           C  
ATOM   1855  C   ALA C 248       4.589   5.887  14.387  1.00  0.00           C  
ATOM   1856  O   ALA C 248       4.842   5.599  13.219  1.00  0.00           O  
ATOM   1857  CB  ALA C 248       6.491   5.825  16.008  1.00  0.00           C  
ATOM   1858  N   PHE C 249       3.473   5.467  15.007  1.00  0.00           N  
ATOM   1859  CA  PHE C 249       2.478   4.662  14.354  1.00  0.00           C  
ATOM   1860  C   PHE C 249       1.864   5.429  13.206  1.00  0.00           C  
ATOM   1861  O   PHE C 249       1.744   4.911  12.097  1.00  0.00           O  
ATOM   1862  CB  PHE C 249       1.401   4.228  15.351  1.00  0.00           C  
ATOM   1863  CG  PHE C 249       0.425   3.232  14.793  1.00  0.00           C  
ATOM   1864  CZ  PHE C 249      -1.386   1.394  13.760  1.00  0.00           C  
ATOM   1865  CD1 PHE C 249       0.774   1.899  14.659  1.00  0.00           C  
ATOM   1866  CE1 PHE C 249      -0.124   0.983  14.146  1.00  0.00           C  
ATOM   1867  CD2 PHE C 249      -0.842   3.627  14.402  1.00  0.00           C  
ATOM   1868  CE2 PHE C 249      -1.740   2.711  13.889  1.00  0.00           C  
ATOM   1869  N   GLY C 250       1.415   6.677  13.453  1.00  0.00           N  
ATOM   1870  CA  GLY C 250       0.778   7.492  12.443  1.00  0.00           C  
ATOM   1871  C   GLY C 250       1.733   8.051  11.421  1.00  0.00           C  
ATOM   1872  O   GLY C 250       1.385   8.190  10.249  1.00  0.00           O  
ATOM   1873  N   THR C 251       2.921   8.498  11.878  1.00  0.00           N  
ATOM   1874  CA  THR C 251       3.941   9.097  11.056  1.00  0.00           C  
ATOM   1875  C   THR C 251       4.583   8.062  10.180  1.00  0.00           C  
ATOM   1876  O   THR C 251       4.855   8.301   9.005  1.00  0.00           O  
ATOM   1877  CB  THR C 251       5.016   9.795  11.910  1.00  0.00           C  
ATOM   1878  OG1 THR C 251       4.407  10.821  12.704  1.00  0.00           O  
ATOM   1879  CG2 THR C 251       6.072  10.432  11.020  1.00  0.00           C  
ATOM   1880  N   SER C 252       4.838   6.866  10.737  1.00  0.00           N  
ATOM   1881  CA  SER C 252       5.495   5.822  10.005  1.00  0.00           C  
ATOM   1882  C   SER C 252       6.883   6.270   9.685  1.00  0.00           C  
ATOM   1883  O   SER C 252       7.498   5.770   8.746  1.00  0.00           O  
ATOM   1884  CB  SER C 252       4.710   5.481   8.737  1.00  0.00           C  
ATOM   1885  OG  SER C 252       3.434   4.951   9.054  1.00  0.00           O  
ATOM   1886  N   SER C 253       7.418   7.229  10.470  1.00  0.00           N  
ATOM   1887  CA  SER C 253       8.766   7.638  10.221  1.00  0.00           C  
ATOM   1888  C   SER C 253       9.515   7.567  11.516  1.00  0.00           C  
ATOM   1889  O   SER C 253       9.246   8.310  12.460  1.00  0.00           O  
ATOM   1890  CB  SER C 253       8.797   9.046   9.623  1.00  0.00           C  
ATOM   1891  OG  SER C 253      10.127   9.463   9.368  1.00  0.00           O  
ATOM   1892  N   SER C 254      10.508   6.658  11.569  1.00  0.00           N  
ATOM   1893  CA  SER C 254      11.289   6.462  12.751  1.00  0.00           C  
ATOM   1894  C   SER C 254      11.968   7.767  13.069  1.00  0.00           C  
ATOM   1895  O   SER C 254      11.797   8.313  14.159  1.00  0.00           O  
ATOM   1896  CB  SER C 254      12.296   5.328  12.546  1.00  0.00           C  
ATOM   1897  OG  SER C 254      13.075   5.122  13.711  1.00  0.00           O  
ATOM   1898  N   SER C 255      12.721   8.327  12.097  1.00  0.00           N  
ATOM   1899  CA  SER C 255      13.466   9.544  12.288  1.00  0.00           C  
ATOM   1900  C   SER C 255      12.563  10.734  12.399  1.00  0.00           C  
ATOM   1901  O   SER C 255      12.913  11.725  13.039  1.00  0.00           O  
ATOM   1902  CB  SER C 255      14.457   9.751  11.141  1.00  0.00           C  
ATOM   1903  OG  SER C 255      13.781   9.923   9.907  1.00  0.00           O  
ATOM   1904  N   ALA C 256      11.382  10.686  11.761  1.00  0.00           N  
ATOM   1905  CA  ALA C 256      10.513  11.831  11.771  1.00  0.00           C  
ATOM   1906  C   ALA C 256      10.040  12.134  13.162  1.00  0.00           C  
ATOM   1907  O   ALA C 256       9.797  13.290  13.503  1.00  0.00           O  
ATOM   1908  CB  ALA C 256       9.324  11.603  10.850  1.00  0.00           C  
ATOM   1909  N   THR C 257       9.801  11.073  13.950  1.00  0.00           N  
ATOM   1910  CA  THR C 257       9.286  11.086  15.294  1.00  0.00           C  
ATOM   1911  C   THR C 257      10.358  11.316  16.336  1.00  0.00           C  
ATOM   1912  O   THR C 257      10.044  11.338  17.525  1.00  0.00           O  
ATOM   1913  CB  THR C 257       8.557   9.772  15.632  1.00  0.00           C  
ATOM   1914  OG1 THR C 257       7.658   9.434  14.568  1.00  0.00           O  
ATOM   1915  CG2 THR C 257       7.755   9.923  16.916  1.00  0.00           C  
ATOM   1916  N   LEU C 258      11.651  11.416  15.945  1.00  0.00           N  
ATOM   1917  CA  LEU C 258      12.748  11.528  16.881  1.00  0.00           C  
ATOM   1918  C   LEU C 258      12.458  12.575  17.918  1.00  0.00           C  
ATOM   1919  O   LEU C 258      12.729  12.334  19.094  1.00  0.00           O  
ATOM   1920  CB  LEU C 258      14.049  11.856  16.145  1.00  0.00           C  
ATOM   1921  CG  LEU C 258      14.707  10.703  15.385  1.00  0.00           C  
ATOM   1922  CD1 LEU C 258      15.922  11.194  14.612  1.00  0.00           C  
ATOM   1923  CD2 LEU C 258      15.103   9.587  16.339  1.00  0.00           C  
ATOM   1924  N   PRO C 259      11.937  13.719  17.585  1.00  0.00           N  
ATOM   1925  CA  PRO C 259      11.651  14.688  18.604  1.00  0.00           C  
ATOM   1926  C   PRO C 259      10.687  14.185  19.638  1.00  0.00           C  
ATOM   1927  O   PRO C 259      10.844  14.534  20.806  1.00  0.00           O  
ATOM   1928  CB  PRO C 259      11.052  15.868  17.835  1.00  0.00           C  
ATOM   1929  CD  PRO C 259      11.983  14.345  16.240  1.00  0.00           C  
ATOM   1930  CG  PRO C 259      11.690  15.798  16.488  1.00  0.00           C  
ATOM   1931  N   LEU C 260       9.665  13.395  19.250  1.00  0.00           N  
ATOM   1932  CA  LEU C 260       8.740  12.915  20.240  1.00  0.00           C  
ATOM   1933  C   LEU C 260       9.425  11.846  21.060  1.00  0.00           C  
ATOM   1934  O   LEU C 260       9.239  11.753  22.273  1.00  0.00           O  
ATOM   1935  CB  LEU C 260       7.471  12.381  19.573  1.00  0.00           C  
ATOM   1936  CG  LEU C 260       6.202  12.389  20.428  1.00  0.00           C  
ATOM   1937  CD1 LEU C 260       5.028  11.811  19.652  1.00  0.00           C  
ATOM   1938  CD2 LEU C 260       6.417  11.612  21.717  1.00  0.00           C  
ATOM   1939  N   MET C 261      10.238  10.983  20.417  1.00  0.00           N  
ATOM   1940  CA  MET C 261      10.914   9.936  21.136  1.00  0.00           C  
ATOM   1941  C   MET C 261      11.937  10.526  22.069  1.00  0.00           C  
ATOM   1942  O   MET C 261      12.191   9.987  23.145  1.00  0.00           O  
ATOM   1943  CB  MET C 261      11.574   8.957  20.163  1.00  0.00           C  
ATOM   1944  SD  MET C 261      10.754   6.636  21.435  1.00  0.00           S  
ATOM   1945  CE  MET C 261      10.297   7.518  22.926  1.00  0.00           C  
ATOM   1946  CG  MET C 261      12.085   7.683  20.815  1.00  0.00           C  
ATOM   1947  N   MET C 262      12.600  11.617  21.638  1.00  0.00           N  
ATOM   1948  CA  MET C 262      13.636  12.286  22.377  1.00  0.00           C  
ATOM   1949  C   MET C 262      13.108  12.941  23.627  1.00  0.00           C  
ATOM   1950  O   MET C 262      13.691  12.818  24.704  1.00  0.00           O  
ATOM   1951  CB  MET C 262      14.327  13.334  21.502  1.00  0.00           C  
ATOM   1952  SD  MET C 262      16.452  15.032  20.977  1.00  0.00           S  
ATOM   1953  CE  MET C 262      16.699  14.085  19.476  1.00  0.00           C  
ATOM   1954  CG  MET C 262      15.673  13.798  22.035  1.00  0.00           C  
ATOM   1955  N   LYS C 263      11.981  13.664  23.511  1.00  0.00           N  
ATOM   1956  CA  LYS C 263      11.397  14.361  24.622  1.00  0.00           C  
ATOM   1957  C   LYS C 263      10.954  13.339  25.617  1.00  0.00           C  
ATOM   1958  O   LYS C 263      11.111  13.502  26.825  1.00  0.00           O  
ATOM   1959  CB  LYS C 263      10.237  15.241  24.152  1.00  0.00           C  
ATOM   1960  CD  LYS C 263       8.553  17.022  24.693  1.00  0.00           C  
ATOM   1961  CE  LYS C 263       8.129  18.058  25.721  1.00  0.00           C  
ATOM   1962  CG  LYS C 263       9.627  16.100  25.248  1.00  0.00           C  
ATOM   1963  NZ  LYS C 263       7.149  19.029  25.160  1.00  0.00           N1+
ATOM   1964  N   CYS C 264      10.382  12.239  25.106  1.00  0.00           N  
ATOM   1965  CA  CYS C 264       9.865  11.188  25.926  1.00  0.00           C  
ATOM   1966  C   CYS C 264      10.978  10.600  26.717  1.00  0.00           C  
ATOM   1967  O   CYS C 264      10.772  10.198  27.860  1.00  0.00           O  
ATOM   1968  CB  CYS C 264       9.176  10.127  25.066  1.00  0.00           C  
ATOM   1969  SG  CYS C 264       8.527   8.718  25.995  1.00  0.00           S  
ATOM   1970  N   VAL C 265      12.167  10.436  26.105  1.00  0.00           N  
ATOM   1971  CA  VAL C 265      13.241   9.900  26.884  1.00  0.00           C  
ATOM   1972  C   VAL C 265      13.747  10.904  27.875  1.00  0.00           C  
ATOM   1973  O   VAL C 265      13.893  10.601  29.056  1.00  0.00           O  
ATOM   1974  CB  VAL C 265      14.401   9.421  25.992  1.00  0.00           C  
ATOM   1975  CG1 VAL C 265      13.934   8.314  25.059  1.00  0.00           C  
ATOM   1976  CG2 VAL C 265      14.978  10.584  25.198  1.00  0.00           C  
ATOM   1977  N   GLU C 266      14.071  12.131  27.429  1.00  0.00           N  
ATOM   1978  CA  GLU C 266      14.690  13.026  28.366  1.00  0.00           C  
ATOM   1979  C   GLU C 266      13.766  13.635  29.352  1.00  0.00           C  
ATOM   1980  O   GLU C 266      13.867  13.404  30.555  1.00  0.00           O  
ATOM   1981  CB  GLU C 266      15.409  14.158  27.630  1.00  0.00           C  
ATOM   1982  CD  GLU C 266      17.391  14.609  29.130  1.00  0.00           C  
ATOM   1983  CG  GLU C 266      16.101  15.153  28.548  1.00  0.00           C  
ATOM   1984  OE1 GLU C 266      17.904  13.602  28.599  1.00  0.00           O  
ATOM   1985  OE2 GLU C 266      17.889  15.191  30.116  1.00  0.00           O1-
ATOM   1986  N   GLU C 267      12.800  14.418  28.848  1.00  0.00           N  
ATOM   1987  CA  GLU C 267      12.028  15.166  29.782  1.00  0.00           C  
ATOM   1988  C   GLU C 267      11.188  14.238  30.566  1.00  0.00           C  
ATOM   1989  O   GLU C 267      11.202  14.243  31.796  1.00  0.00           O  
ATOM   1990  CB  GLU C 267      11.173  16.208  29.058  1.00  0.00           C  
ATOM   1991  CD  GLU C 267       9.885  18.372  29.249  1.00  0.00           C  
ATOM   1992  CG  GLU C 267      10.459  17.178  29.985  1.00  0.00           C  
ATOM   1993  OE1 GLU C 267       8.938  18.182  28.456  1.00  0.00           O  
ATOM   1994  OE2 GLU C 267      10.381  19.498  29.464  1.00  0.00           O1-
ATOM   1995  N   ASN C 268      10.444  13.385  29.850  1.00  0.00           N  
ATOM   1996  CA  ASN C 268       9.527  12.563  30.558  1.00  0.00           C  
ATOM   1997  C   ASN C 268      10.200  11.461  31.314  1.00  0.00           C  
ATOM   1998  O   ASN C 268       9.962  11.275  32.505  1.00  0.00           O  
ATOM   1999  CB  ASN C 268       8.488  11.973  29.602  1.00  0.00           C  
ATOM   2000  CG  ASN C 268       7.273  11.428  30.327  1.00  0.00           C  
ATOM   2001  OD1 ASN C 268       7.154  11.560  31.545  1.00  0.00           O  
ATOM   2002  ND2 ASN C 268       6.365  10.814  29.578  1.00  0.00           N  
ATOM   2003  N   ASN C 269      11.076  10.702  30.632  1.00  0.00           N  
ATOM   2004  CA  ASN C 269      11.644   9.520  31.215  1.00  0.00           C  
ATOM   2005  C   ASN C 269      12.588   9.850  32.321  1.00  0.00           C  
ATOM   2006  O   ASN C 269      12.600   9.167  33.344  1.00  0.00           O  
ATOM   2007  CB  ASN C 269      12.349   8.682  30.147  1.00  0.00           C  
ATOM   2008  CG  ASN C 269      12.774   7.321  30.662  1.00  0.00           C  
ATOM   2009  OD1 ASN C 269      13.562   7.220  31.602  1.00  0.00           O  
ATOM   2010  ND2 ASN C 269      12.253   6.267  30.045  1.00  0.00           N  
ATOM   2011  N   GLY C 270      13.399  10.913  32.156  1.00  0.00           N  
ATOM   2012  CA  GLY C 270      14.348  11.249  33.177  1.00  0.00           C  
ATOM   2013  C   GLY C 270      15.697  10.694  32.822  1.00  0.00           C  
ATOM   2014  O   GLY C 270      16.614  10.732  33.641  1.00  0.00           O  
ATOM   2015  N   VAL C 271      15.857  10.155  31.597  1.00  0.00           N  
ATOM   2016  CA  VAL C 271      17.123   9.621  31.168  1.00  0.00           C  
ATOM   2017  C   VAL C 271      18.037  10.771  30.860  1.00  0.00           C  
ATOM   2018  O   VAL C 271      17.583  11.875  30.563  1.00  0.00           O  
ATOM   2019  CB  VAL C 271      16.960   8.692  29.951  1.00  0.00           C  
ATOM   2020  CG1 VAL C 271      16.160   7.455  30.327  1.00  0.00           C  
ATOM   2021  CG2 VAL C 271      16.294   9.432  28.801  1.00  0.00           C  
ATOM   2022  N   ALA C 272      19.364  10.534  30.958  1.00  0.00           N  
ATOM   2023  CA  ALA C 272      20.349  11.558  30.731  1.00  0.00           C  
ATOM   2024  C   ALA C 272      20.618  11.743  29.266  1.00  0.00           C  
ATOM   2025  O   ALA C 272      20.549  10.809  28.469  1.00  0.00           O  
ATOM   2026  CB  ALA C 272      21.641  11.221  31.459  1.00  0.00           C  
ATOM   2027  N   LYS C 273      20.973  12.990  28.897  1.00  0.00           N  
ATOM   2028  CA  LYS C 273      21.274  13.388  27.549  1.00  0.00           C  
ATOM   2029  C   LYS C 273      22.500  12.663  27.116  1.00  0.00           C  
ATOM   2030  O   LYS C 273      22.740  12.482  25.923  1.00  0.00           O  
ATOM   2031  CB  LYS C 273      21.455  14.905  27.466  1.00  0.00           C  
ATOM   2032  CD  LYS C 273      20.446  17.192  27.691  1.00  0.00           C  
ATOM   2033  CE  LYS C 273      21.799  17.516  28.304  1.00  0.00           C  
ATOM   2034  CG  LYS C 273      20.179  15.696  27.703  1.00  0.00           C  
ATOM   2035  NZ  LYS C 273      21.953  16.919  29.659  1.00  0.00           N1+
ATOM   2036  N   HIS C 274      23.345  12.261  28.077  1.00  0.00           N  
ATOM   2037  CA  HIS C 274      24.509  11.550  27.666  1.00  0.00           C  
ATOM   2038  C   HIS C 274      24.110  10.298  26.951  1.00  0.00           C  
ATOM   2039  O   HIS C 274      24.734   9.940  25.953  1.00  0.00           O  
ATOM   2040  CB  HIS C 274      25.394  11.229  28.872  1.00  0.00           C  
ATOM   2041  CG  HIS C 274      26.545  10.327  28.553  1.00  0.00           C  
ATOM   2042  ND1 HIS C 274      27.403  10.558  27.500  1.00  0.00           N  
ATOM   2043  CE1 HIS C 274      28.330   9.584  27.467  1.00  0.00           C  
ATOM   2044  CD2 HIS C 274      27.093   9.102  29.119  1.00  0.00           C  
ATOM   2045  NE2 HIS C 274      28.149   8.707  28.436  1.00  0.00           N  
ATOM   2046  N   ILE C 275      23.140   9.543  27.509  1.00  0.00           N  
ATOM   2047  CA  ILE C 275      22.722   8.312  26.893  1.00  0.00           C  
ATOM   2048  C   ILE C 275      21.792   8.492  25.717  1.00  0.00           C  
ATOM   2049  O   ILE C 275      22.129   8.187  24.573  1.00  0.00           O  
ATOM   2050  CB  ILE C 275      22.035   7.378  27.907  1.00  0.00           C  
ATOM   2051  CD1 ILE C 275      24.210   6.404  28.813  1.00  0.00           C  
ATOM   2052  CG1 ILE C 275      22.936   7.158  29.124  1.00  0.00           C  
ATOM   2053  CG2 ILE C 275      21.647   6.065  27.244  1.00  0.00           C  
ATOM   2054  N   SER C 276      20.606   9.084  25.979  1.00  0.00           N  
ATOM   2055  CA  SER C 276      19.522   9.104  25.034  1.00  0.00           C  
ATOM   2056  C   SER C 276      19.837   9.898  23.809  1.00  0.00           C  
ATOM   2057  O   SER C 276      19.409   9.522  22.718  1.00  0.00           O  
ATOM   2058  CB  SER C 276      18.255   9.664  25.684  1.00  0.00           C  
ATOM   2059  OG  SER C 276      17.720   8.752  26.627  1.00  0.00           O  
ATOM   2060  N   ARG C 277      20.596  11.002  23.932  1.00  0.00           N  
ATOM   2061  CA  ARG C 277      20.821  11.796  22.755  1.00  0.00           C  
ATOM   2062  C   ARG C 277      21.609  11.039  21.733  1.00  0.00           C  
ATOM   2063  O   ARG C 277      21.546  11.354  20.546  1.00  0.00           O  
ATOM   2064  CB  ARG C 277      21.543  13.096  23.115  1.00  0.00           C  
ATOM   2065  CD  ARG C 277      20.550  14.684  21.445  1.00  0.00           C  
ATOM   2066  NE  ARG C 277      19.686  13.769  20.703  1.00  0.00           N  
ATOM   2067  CG  ARG C 277      21.820  14.002  21.927  1.00  0.00           C  
ATOM   2068  CZ  ARG C 277      18.679  13.089  21.243  1.00  0.00           C  
ATOM   2069  NH1 ARG C 277      17.947  12.280  20.490  1.00  0.00           N1+
ATOM   2070  NH2 ARG C 277      18.407  13.221  22.534  1.00  0.00           N  
ATOM   2071  N   PHE C 278      22.519  10.157  22.172  1.00  0.00           N  
ATOM   2072  CA  PHE C 278      23.251   9.344  21.236  1.00  0.00           C  
ATOM   2073  C   PHE C 278      22.491   8.122  20.772  1.00  0.00           C  
ATOM   2074  O   PHE C 278      22.476   7.790  19.588  1.00  0.00           O  
ATOM   2075  CB  PHE C 278      24.581   8.894  21.843  1.00  0.00           C  
ATOM   2076  CG  PHE C 278      25.378   7.986  20.951  1.00  0.00           C  
ATOM   2077  CZ  PHE C 278      26.852   6.300  19.304  1.00  0.00           C  
ATOM   2078  CD1 PHE C 278      26.000   8.477  19.816  1.00  0.00           C  
ATOM   2079  CE1 PHE C 278      26.733   7.642  18.995  1.00  0.00           C  
ATOM   2080  CD2 PHE C 278      25.506   6.640  21.246  1.00  0.00           C  
ATOM   2081  CE2 PHE C 278      26.240   5.804  20.425  1.00  0.00           C  
ATOM   2082  N   ILE C 279      21.845   7.412  21.716  1.00  0.00           N  
ATOM   2083  CA  ILE C 279      21.170   6.156  21.507  1.00  0.00           C  
ATOM   2084  C   ILE C 279      19.936   6.258  20.656  1.00  0.00           C  
ATOM   2085  O   ILE C 279      19.562   5.271  20.025  1.00  0.00           O  
ATOM   2086  CB  ILE C 279      20.780   5.496  22.842  1.00  0.00           C  
ATOM   2087  CD1 ILE C 279      21.081   3.116  21.980  1.00  0.00           C  
ATOM   2088  CG1 ILE C 279      20.139   4.129  22.595  1.00  0.00           C  
ATOM   2089  CG2 ILE C 279      19.867   6.412  23.643  1.00  0.00           C  
ATOM   2090  N   LEU C 280      19.177   7.369  20.743  1.00  0.00           N  
ATOM   2091  CA  LEU C 280      17.957   7.491  19.982  1.00  0.00           C  
ATOM   2092  C   LEU C 280      18.154   7.695  18.496  1.00  0.00           C  
ATOM   2093  O   LEU C 280      17.497   7.014  17.709  1.00  0.00           O  
ATOM   2094  CB  LEU C 280      17.109   8.649  20.511  1.00  0.00           C  
ATOM   2095  CG  LEU C 280      16.565   8.496  21.933  1.00  0.00           C  
ATOM   2096  CD1 LEU C 280      15.655   9.662  22.289  1.00  0.00           C  
ATOM   2097  CD2 LEU C 280      15.821   7.179  22.086  1.00  0.00           C  
ATOM   2098  N   PRO C 281      18.986   8.609  18.046  1.00  0.00           N  
ATOM   2099  CA  PRO C 281      19.125   8.796  16.622  1.00  0.00           C  
ATOM   2100  C   PRO C 281      19.795   7.639  15.954  1.00  0.00           C  
ATOM   2101  O   PRO C 281      19.461   7.327  14.815  1.00  0.00           O  
ATOM   2102  CB  PRO C 281      19.972  10.064  16.496  1.00  0.00           C  
ATOM   2103  CD  PRO C 281      19.331   9.820  18.789  1.00  0.00           C  
ATOM   2104  CG  PRO C 281      19.675  10.837  17.737  1.00  0.00           C  
ATOM   2105  N   ILE C 282      20.736   6.987  16.656  1.00  0.00           N  
ATOM   2106  CA  ILE C 282      21.476   5.862  16.170  1.00  0.00           C  
ATOM   2107  C   ILE C 282      20.501   4.742  15.933  1.00  0.00           C  
ATOM   2108  O   ILE C 282      20.683   3.911  15.049  1.00  0.00           O  
ATOM   2109  CB  ILE C 282      22.588   5.451  17.152  1.00  0.00           C  
ATOM   2110  CD1 ILE C 282      23.062   3.198  16.058  1.00  0.00           C  
ATOM   2111  CG1 ILE C 282      23.610   4.551  16.455  1.00  0.00           C  
ATOM   2112  CG2 ILE C 282      21.993   4.785  18.383  1.00  0.00           C  
ATOM   2113  N   GLY C 283      19.471   4.650  16.789  1.00  0.00           N  
ATOM   2114  CA  GLY C 283      18.425   3.659  16.743  1.00  0.00           C  
ATOM   2115  C   GLY C 283      17.510   3.851  15.565  1.00  0.00           C  
ATOM   2116  O   GLY C 283      16.901   2.901  15.076  1.00  0.00           O  
ATOM   2117  N   ALA C 284      17.293   5.114  15.164  1.00  0.00           N  
ATOM   2118  CA  ALA C 284      16.439   5.471  14.068  1.00  0.00           C  
ATOM   2119  C   ALA C 284      17.068   4.978  12.803  1.00  0.00           C  
ATOM   2120  O   ALA C 284      16.385   4.887  11.787  1.00  0.00           O  
ATOM   2121  CB  ALA C 284      16.219   6.976  14.036  1.00  0.00           C  
ATOM   2122  N   THR C 285      18.416   4.907  12.763  1.00  0.00           N  
ATOM   2123  CA  THR C 285      19.111   4.357  11.635  1.00  0.00           C  
ATOM   2124  C   THR C 285      19.280   2.857  11.610  1.00  0.00           C  
ATOM   2125  O   THR C 285      19.084   2.240  10.566  1.00  0.00           O  
ATOM   2126  CB  THR C 285      20.524   4.953  11.498  1.00  0.00           C  
ATOM   2127  OG1 THR C 285      21.206   4.868  12.755  1.00  0.00           O  
ATOM   2128  CG2 THR C 285      20.448   6.414  11.083  1.00  0.00           C  
ATOM   2129  N   VAL C 286      19.794   2.256  12.706  1.00  0.00           N  
ATOM   2130  CA  VAL C 286      20.046   0.838  12.818  1.00  0.00           C  
ATOM   2131  C   VAL C 286      18.926  -0.011  13.352  1.00  0.00           C  
ATOM   2132  O   VAL C 286      18.669  -1.113  12.868  1.00  0.00           O  
ATOM   2133  CB  VAL C 286      21.273   0.551  13.703  1.00  0.00           C  
ATOM   2134  CG1 VAL C 286      21.023   1.022  15.128  1.00  0.00           C  
ATOM   2135  CG2 VAL C 286      21.611  -0.932  13.680  1.00  0.00           C  
ATOM   2136  N   ASN C 287      18.233   0.466  14.399  1.00  0.00           N  
ATOM   2137  CA  ASN C 287      17.327  -0.410  15.090  1.00  0.00           C  
ATOM   2138  C   ASN C 287      15.958  -0.364  14.490  1.00  0.00           C  
ATOM   2139  O   ASN C 287      15.102   0.400  14.938  1.00  0.00           O  
ATOM   2140  CB  ASN C 287      17.271  -0.057  16.578  1.00  0.00           C  
ATOM   2141  CG  ASN C 287      16.606  -1.138  17.408  1.00  0.00           C  
ATOM   2142  OD1 ASN C 287      17.106  -2.259  17.500  1.00  0.00           O  
ATOM   2143  ND2 ASN C 287      15.474  -0.803  18.016  1.00  0.00           N  
ATOM   2144  N   MET C 288      15.725  -1.206  13.456  1.00  0.00           N  
ATOM   2145  CA  MET C 288      14.403  -1.384  12.921  1.00  0.00           C  
ATOM   2146  C   MET C 288      14.046  -2.807  13.235  1.00  0.00           C  
ATOM   2147  O   MET C 288      14.339  -3.714  12.458  1.00  0.00           O  
ATOM   2148  CB  MET C 288      14.384  -1.072  11.423  1.00  0.00           C  
ATOM   2149  SD  MET C 288      16.114   1.093  11.404  1.00  0.00           S  
ATOM   2150  CE  MET C 288      17.046   0.347  10.068  1.00  0.00           C  
ATOM   2151  CG  MET C 288      14.474   0.410  11.097  1.00  0.00           C  
ATOM   2152  N   ASP C 289      13.455  -3.044  14.426  1.00  0.00           N  
ATOM   2153  CA  ASP C 289      13.070  -4.366  14.828  1.00  0.00           C  
ATOM   2154  C   ASP C 289      11.873  -4.797  14.055  1.00  0.00           C  
ATOM   2155  O   ASP C 289      11.827  -5.902  13.519  1.00  0.00           O  
ATOM   2156  CB  ASP C 289      12.791  -4.409  16.332  1.00  0.00           C  
ATOM   2157  CG  ASP C 289      14.053  -4.278  17.162  1.00  0.00           C  
ATOM   2158  OD1 ASP C 289      15.088  -4.853  16.765  1.00  0.00           O  
ATOM   2159  OD2 ASP C 289      14.006  -3.599  18.210  1.00  0.00           O1-
ATOM   2160  N   GLY C 290      10.875  -3.899  13.969  1.00  0.00           N  
ATOM   2161  CA  GLY C 290       9.617  -4.198  13.351  1.00  0.00           C  
ATOM   2162  C   GLY C 290       9.812  -4.478  11.897  1.00  0.00           C  
ATOM   2163  O   GLY C 290       9.118  -5.316  11.325  1.00  0.00           O  
ATOM   2164  N   ALA C 291      10.712  -3.720  11.244  1.00  0.00           N  
ATOM   2165  CA  ALA C 291      10.965  -3.904   9.844  1.00  0.00           C  
ATOM   2166  C   ALA C 291      11.591  -5.250   9.612  1.00  0.00           C  
ATOM   2167  O   ALA C 291      11.198  -5.985   8.708  1.00  0.00           O  
ATOM   2168  CB  ALA C 291      11.860  -2.793   9.316  1.00  0.00           C  
ATOM   2169  N   ALA C 292      12.577  -5.617  10.452  1.00  0.00           N  
ATOM   2170  CA  ALA C 292      13.282  -6.866  10.333  1.00  0.00           C  
ATOM   2171  C   ALA C 292      12.299  -7.976  10.525  1.00  0.00           C  
ATOM   2172  O   ALA C 292      12.479  -9.074  10.000  1.00  0.00           O  
ATOM   2173  CB  ALA C 292      14.414  -6.935  11.347  1.00  0.00           C  
ATOM   2174  N   LEU C 293      11.272  -7.748  11.362  1.00  0.00           N  
ATOM   2175  CA  LEU C 293      10.261  -8.744  11.577  1.00  0.00           C  
ATOM   2176  C   LEU C 293       9.518  -8.956  10.284  1.00  0.00           C  
ATOM   2177  O   LEU C 293       9.318 -10.088   9.846  1.00  0.00           O  
ATOM   2178  CB  LEU C 293       9.317  -8.315  12.702  1.00  0.00           C  
ATOM   2179  CG  LEU C 293       8.182  -9.284  13.041  1.00  0.00           C  
ATOM   2180  CD1 LEU C 293       8.719 -10.506  13.771  1.00  0.00           C  
ATOM   2181  CD2 LEU C 293       7.118  -8.593  13.879  1.00  0.00           C  
ATOM   2182  N   PHE C 294       9.141  -7.845   9.619  1.00  0.00           N  
ATOM   2183  CA  PHE C 294       8.367  -7.820   8.404  1.00  0.00           C  
ATOM   2184  C   PHE C 294       9.122  -8.572   7.350  1.00  0.00           C  
ATOM   2185  O   PHE C 294       8.554  -9.379   6.614  1.00  0.00           O  
ATOM   2186  CB  PHE C 294       8.088  -6.378   7.976  1.00  0.00           C  
ATOM   2187  CG  PHE C 294       7.282  -6.265   6.713  1.00  0.00           C  
ATOM   2188  CZ  PHE C 294       5.786  -6.057   4.380  1.00  0.00           C  
ATOM   2189  CD1 PHE C 294       7.905  -6.247   5.477  1.00  0.00           C  
ATOM   2190  CE1 PHE C 294       7.163  -6.144   4.316  1.00  0.00           C  
ATOM   2191  CD2 PHE C 294       5.902  -6.178   6.761  1.00  0.00           C  
ATOM   2192  CE2 PHE C 294       5.161  -6.074   5.600  1.00  0.00           C  
ATOM   2193  N   GLN C 295      10.442  -8.343   7.279  1.00  0.00           N  
ATOM   2194  CA  GLN C 295      11.297  -8.949   6.301  1.00  0.00           C  
ATOM   2195  C   GLN C 295      11.229 -10.434   6.461  1.00  0.00           C  
ATOM   2196  O   GLN C 295      11.438 -11.163   5.492  1.00  0.00           O  
ATOM   2197  CB  GLN C 295      12.731  -8.436   6.451  1.00  0.00           C  
ATOM   2198  CD  GLN C 295      14.306  -6.462   6.427  1.00  0.00           C  
ATOM   2199  CG  GLN C 295      12.882  -6.941   6.223  1.00  0.00           C  
ATOM   2200  OE1 GLN C 295      15.259  -7.127   6.022  1.00  0.00           O  
ATOM   2201  NE2 GLN C 295      14.454  -5.304   7.059  1.00  0.00           N  
ATOM   2202  N   CYS C 296      11.038 -10.938   7.698  1.00  0.00           N  
ATOM   2203  CA  CYS C 296      11.010 -12.366   7.828  1.00  0.00           C  
ATOM   2204  C   CYS C 296       9.761 -12.969   7.247  1.00  0.00           C  
ATOM   2205  O   CYS C 296       9.829 -13.977   6.548  1.00  0.00           O  
ATOM   2206  CB  CYS C 296      11.135 -12.773   9.298  1.00  0.00           C  
ATOM   2207  SG  CYS C 296      11.771 -14.445   9.558  1.00  0.00           S  
ATOM   2208  N   VAL C 297       8.580 -12.382   7.538  1.00  0.00           N  
ATOM   2209  CA  VAL C 297       7.321 -12.887   7.057  1.00  0.00           C  
ATOM   2210  C   VAL C 297       7.197 -12.666   5.579  1.00  0.00           C  
ATOM   2211  O   VAL C 297       6.590 -13.470   4.873  1.00  0.00           O  
ATOM   2212  CB  VAL C 297       6.134 -12.236   7.791  1.00  0.00           C  
ATOM   2213  CG1 VAL C 297       6.183 -10.723   7.645  1.00  0.00           C  
ATOM   2214  CG2 VAL C 297       4.817 -12.783   7.264  1.00  0.00           C  
ATOM   2215  N   ALA C 298       7.746 -11.542   5.082  1.00  0.00           N  
ATOM   2216  CA  ALA C 298       7.661 -11.194   3.693  1.00  0.00           C  
ATOM   2217  C   ALA C 298       8.381 -12.218   2.871  1.00  0.00           C  
ATOM   2218  O   ALA C 298       7.890 -12.637   1.825  1.00  0.00           O  
ATOM   2219  CB  ALA C 298       8.238  -9.806   3.458  1.00  0.00           C  
ATOM   2220  N   ALA C 299       9.565 -12.659   3.333  1.00  0.00           N  
ATOM   2221  CA  ALA C 299      10.337 -13.633   2.619  1.00  0.00           C  
ATOM   2222  C   ALA C 299       9.520 -14.889   2.521  1.00  0.00           C  
ATOM   2223  O   ALA C 299       9.509 -15.556   1.488  1.00  0.00           O  
ATOM   2224  CB  ALA C 299      11.665 -13.875   3.321  1.00  0.00           C  
ATOM   2225  N   VAL C 300       8.819 -15.252   3.612  1.00  0.00           N  
ATOM   2226  CA  VAL C 300       8.036 -16.457   3.635  1.00  0.00           C  
ATOM   2227  C   VAL C 300       6.899 -16.363   2.662  1.00  0.00           C  
ATOM   2228  O   VAL C 300       6.645 -17.294   1.900  1.00  0.00           O  
ATOM   2229  CB  VAL C 300       7.501 -16.755   5.048  1.00  0.00           C  
ATOM   2230  CG1 VAL C 300       6.610 -17.988   5.031  1.00  0.00           C  
ATOM   2231  CG2 VAL C 300       8.651 -16.938   6.026  1.00  0.00           C  
ATOM   2232  N   PHE C 301       6.201 -15.214   2.649  1.00  0.00           N  
ATOM   2233  CA  PHE C 301       5.035 -15.004   1.839  1.00  0.00           C  
ATOM   2234  C   PHE C 301       5.407 -15.196   0.402  1.00  0.00           C  
ATOM   2235  O   PHE C 301       4.712 -15.872  -0.355  1.00  0.00           O  
ATOM   2236  CB  PHE C 301       4.457 -13.609   2.083  1.00  0.00           C  
ATOM   2237  CG  PHE C 301       3.234 -13.308   1.266  1.00  0.00           C  
ATOM   2238  CZ  PHE C 301       0.973 -12.748  -0.252  1.00  0.00           C  
ATOM   2239  CD1 PHE C 301       1.972 -13.629   1.737  1.00  0.00           C  
ATOM   2240  CE1 PHE C 301       0.847 -13.352   0.984  1.00  0.00           C  
ATOM   2241  CD2 PHE C 301       3.344 -12.703   0.026  1.00  0.00           C  
ATOM   2242  CE2 PHE C 301       2.218 -12.427  -0.727  1.00  0.00           C  
ATOM   2243  N   ILE C 302       6.532 -14.599  -0.016  1.00  0.00           N  
ATOM   2244  CA  ILE C 302       6.942 -14.709  -1.389  1.00  0.00           C  
ATOM   2245  C   ILE C 302       7.280 -16.136  -1.704  1.00  0.00           C  
ATOM   2246  O   ILE C 302       6.929 -16.645  -2.768  1.00  0.00           O  
ATOM   2247  CB  ILE C 302       8.138 -13.788  -1.697  1.00  0.00           C  
ATOM   2248  CD1 ILE C 302      10.642 -13.525  -1.300  1.00  0.00           C  
ATOM   2249  CG1 ILE C 302       9.361 -14.212  -0.881  1.00  0.00           C  
ATOM   2250  CG2 ILE C 302       7.767 -12.334  -1.449  1.00  0.00           C  
ATOM   2251  N   ALA C 303       7.987 -16.814  -0.783  1.00  0.00           N  
ATOM   2252  CA  ALA C 303       8.405 -18.176  -0.980  1.00  0.00           C  
ATOM   2253  C   ALA C 303       7.197 -19.048  -1.079  1.00  0.00           C  
ATOM   2254  O   ALA C 303       7.195 -20.025  -1.828  1.00  0.00           O  
ATOM   2255  CB  ALA C 303       9.314 -18.621   0.156  1.00  0.00           C  
ATOM   2256  N   GLN C 304       6.163 -18.742  -0.271  1.00  0.00           N  
ATOM   2257  CA  GLN C 304       4.932 -19.481  -0.268  1.00  0.00           C  
ATOM   2258  C   GLN C 304       4.194 -19.265  -1.556  1.00  0.00           C  
ATOM   2259  O   GLN C 304       3.596 -20.196  -2.095  1.00  0.00           O  
ATOM   2260  CB  GLN C 304       4.064 -19.071   0.924  1.00  0.00           C  
ATOM   2261  CD  GLN C 304       4.506 -21.037   2.448  1.00  0.00           C  
ATOM   2262  CG  GLN C 304       4.599 -19.534   2.269  1.00  0.00           C  
ATOM   2263  OE1 GLN C 304       3.537 -21.663   2.020  1.00  0.00           O  
ATOM   2264  NE2 GLN C 304       5.517 -21.619   3.081  1.00  0.00           N  
ATOM   2265  N   LEU C 305       4.196 -18.027  -2.087  1.00  0.00           N  
ATOM   2266  CA  LEU C 305       3.466 -17.800  -3.303  1.00  0.00           C  
ATOM   2267  C   LEU C 305       4.079 -18.617  -4.399  1.00  0.00           C  
ATOM   2268  O   LEU C 305       3.373 -19.141  -5.257  1.00  0.00           O  
ATOM   2269  CB  LEU C 305       3.464 -16.311  -3.657  1.00  0.00           C  
ATOM   2270  CG  LEU C 305       2.649 -15.398  -2.739  1.00  0.00           C  
ATOM   2271  CD1 LEU C 305       2.531 -14.003  -3.335  1.00  0.00           C  
ATOM   2272  CD2 LEU C 305       1.268 -15.983  -2.486  1.00  0.00           C  
ATOM   2273  N   SER C 306       5.420 -18.699  -4.430  1.00  0.00           N  
ATOM   2274  CA  SER C 306       6.137 -19.474  -5.404  1.00  0.00           C  
ATOM   2275  C   SER C 306       6.134 -20.925  -5.030  1.00  0.00           C  
ATOM   2276  O   SER C 306       6.464 -21.765  -5.864  1.00  0.00           O  
ATOM   2277  CB  SER C 306       7.573 -18.964  -5.544  1.00  0.00           C  
ATOM   2278  OG  SER C 306       8.292 -19.720  -6.501  1.00  0.00           O  
ATOM   2279  N   GLN C 307       5.733 -21.242  -3.781  1.00  0.00           N  
ATOM   2280  CA  GLN C 307       5.761 -22.557  -3.189  1.00  0.00           C  
ATOM   2281  C   GLN C 307       7.148 -23.126  -3.195  1.00  0.00           C  
ATOM   2282  O   GLN C 307       7.383 -24.221  -3.705  1.00  0.00           O  
ATOM   2283  CB  GLN C 307       4.806 -23.497  -3.927  1.00  0.00           C  
ATOM   2284  CD  GLN C 307       4.269 -24.765  -6.045  1.00  0.00           C  
ATOM   2285  CG  GLN C 307       5.230 -23.819  -5.351  1.00  0.00           C  
ATOM   2286  OE1 GLN C 307       4.316 -24.929  -7.264  1.00  0.00           O  
ATOM   2287  NE2 GLN C 307       3.392 -25.391  -5.268  1.00  0.00           N  
ATOM   2288  N   GLN C 308       8.109 -22.369  -2.617  1.00  0.00           N  
ATOM   2289  CA  GLN C 308       9.471 -22.807  -2.490  1.00  0.00           C  
ATOM   2290  C   GLN C 308       9.640 -23.401  -1.122  1.00  0.00           C  
ATOM   2291  O   GLN C 308       8.949 -23.029  -0.175  1.00  0.00           O  
ATOM   2292  CB  GLN C 308      10.433 -21.641  -2.725  1.00  0.00           C  
ATOM   2293  CD  GLN C 308      12.322 -23.046  -3.641  1.00  0.00           C  
ATOM   2294  CG  GLN C 308      11.902 -22.015  -2.611  1.00  0.00           C  
ATOM   2295  OE1 GLN C 308      12.929 -24.062  -3.304  1.00  0.00           O  
ATOM   2296  NE2 GLN C 308      11.999 -22.785  -4.903  1.00  0.00           N  
ATOM   2297  N   SER C 309      10.583 -24.357  -1.007  1.00  0.00           N  
ATOM   2298  CA  SER C 309      10.848 -25.124   0.182  1.00  0.00           C  
ATOM   2299  C   SER C 309      11.390 -24.275   1.295  1.00  0.00           C  
ATOM   2300  O   SER C 309      11.192 -24.597   2.467  1.00  0.00           O  
ATOM   2301  CB  SER C 309      11.830 -26.258  -0.120  1.00  0.00           C  
ATOM   2302  OG  SER C 309      13.089 -25.749  -0.523  1.00  0.00           O  
ATOM   2303  N   LEU C 310      12.099 -23.178   0.969  1.00  0.00           N  
ATOM   2304  CA  LEU C 310      12.661 -22.330   1.989  1.00  0.00           C  
ATOM   2305  C   LEU C 310      13.694 -23.072   2.775  1.00  0.00           C  
ATOM   2306  O   LEU C 310      14.011 -22.662   3.889  1.00  0.00           O  
ATOM   2307  CB  LEU C 310      11.562 -21.804   2.914  1.00  0.00           C  
ATOM   2308  CG  LEU C 310      10.659 -20.710   2.341  1.00  0.00           C  
ATOM   2309  CD1 LEU C 310       9.578 -20.326   3.340  1.00  0.00           C  
ATOM   2310  CD2 LEU C 310      11.477 -19.488   1.950  1.00  0.00           C  
ATOM   2311  N   ASP C 311      14.269 -24.135   2.168  1.00  0.00           N  
ATOM   2312  CA  ASP C 311      15.289 -25.012   2.690  1.00  0.00           C  
ATOM   2313  C   ASP C 311      15.057 -25.377   4.121  1.00  0.00           C  
ATOM   2314  O   ASP C 311      15.190 -24.556   5.026  1.00  0.00           O  
ATOM   2315  CB  ASP C 311      16.671 -24.369   2.551  1.00  0.00           C  
ATOM   2316  CG  ASP C 311      17.798 -25.349   2.812  1.00  0.00           C  
ATOM   2317  OD1 ASP C 311      17.506 -26.539   3.056  1.00  0.00           O  
ATOM   2318  OD2 ASP C 311      18.973 -24.928   2.771  1.00  0.00           O1-
ATOM   2319  N   PHE C 312      14.738 -26.665   4.366  1.00  0.00           N  
ATOM   2320  CA  PHE C 312      14.523 -27.062   5.722  1.00  0.00           C  
ATOM   2321  C   PHE C 312      15.793 -26.789   6.463  1.00  0.00           C  
ATOM   2322  O   PHE C 312      16.826 -27.404   6.199  1.00  0.00           O  
ATOM   2323  CB  PHE C 312      14.116 -28.535   5.791  1.00  0.00           C  
ATOM   2324  CG  PHE C 312      12.738 -28.809   5.259  1.00  0.00           C  
ATOM   2325  CZ  PHE C 312      10.186 -29.316   4.282  1.00  0.00           C  
ATOM   2326  CD1 PHE C 312      12.522 -28.959   3.900  1.00  0.00           C  
ATOM   2327  CE1 PHE C 312      11.254 -29.211   3.411  1.00  0.00           C  
ATOM   2328  CD2 PHE C 312      11.659 -28.918   6.118  1.00  0.00           C  
ATOM   2329  CE2 PHE C 312      10.391 -29.170   5.629  1.00  0.00           C  
ATOM   2330  N   VAL C 313      15.663 -25.863   7.441  1.00  0.00           N  
ATOM   2331  CA  VAL C 313      16.612 -25.268   8.349  1.00  0.00           C  
ATOM   2332  C   VAL C 313      17.540 -24.266   7.701  1.00  0.00           C  
ATOM   2333  O   VAL C 313      18.535 -23.875   8.307  1.00  0.00           O  
ATOM   2334  CB  VAL C 313      17.474 -26.338   9.046  1.00  0.00           C  
ATOM   2335  CG1 VAL C 313      16.591 -27.387   9.703  1.00  0.00           C  
ATOM   2336  CG2 VAL C 313      18.426 -26.984   8.052  1.00  0.00           C  
ATOM   2337  N   LYS C 314      17.245 -23.751   6.490  1.00  0.00           N  
ATOM   2338  CA  LYS C 314      18.163 -22.782   5.947  1.00  0.00           C  
ATOM   2339  C   LYS C 314      17.489 -21.445   5.950  1.00  0.00           C  
ATOM   2340  O   LYS C 314      17.638 -20.660   5.012  1.00  0.00           O  
ATOM   2341  CB  LYS C 314      18.601 -23.189   4.539  1.00  0.00           C  
ATOM   2342  CD  LYS C 314      21.001 -22.465   4.651  1.00  0.00           C  
ATOM   2343  CE  LYS C 314      22.112 -21.709   3.940  1.00  0.00           C  
ATOM   2344  CG  LYS C 314      19.671 -22.292   3.938  1.00  0.00           C  
ATOM   2345  NZ  LYS C 314      23.397 -21.777   4.688  1.00  0.00           N1+
ATOM   2346  N   ILE C 315      16.743 -21.124   7.025  1.00  0.00           N  
ATOM   2347  CA  ILE C 315      16.144 -19.825   7.039  1.00  0.00           C  
ATOM   2348  C   ILE C 315      16.986 -19.009   7.963  1.00  0.00           C  
ATOM   2349  O   ILE C 315      16.668 -17.874   8.309  1.00  0.00           O  
ATOM   2350  CB  ILE C 315      14.667 -19.889   7.472  1.00  0.00           C  
ATOM   2351  CD1 ILE C 315      12.438 -18.713   7.092  1.00  0.00           C  
ATOM   2352  CG1 ILE C 315      13.946 -18.592   7.101  1.00  0.00           C  
ATOM   2353  CG2 ILE C 315      14.561 -20.191   8.959  1.00  0.00           C  
ATOM   2354  N   ILE C 316      18.128 -19.597   8.350  1.00  0.00           N  
ATOM   2355  CA  ILE C 316      19.123 -18.977   9.165  1.00  0.00           C  
ATOM   2356  C   ILE C 316      19.720 -17.891   8.326  1.00  0.00           C  
ATOM   2357  O   ILE C 316      20.055 -16.810   8.811  1.00  0.00           O  
ATOM   2358  CB  ILE C 316      20.170 -19.996   9.651  1.00  0.00           C  
ATOM   2359  CD1 ILE C 316      22.003 -18.289  10.122  1.00  0.00           C  
ATOM   2360  CG1 ILE C 316      21.095 -19.357  10.689  1.00  0.00           C  
ATOM   2361  CG2 ILE C 316      20.947 -20.565   8.473  1.00  0.00           C  
ATOM   2362  N   THR C 317      19.856 -18.186   7.019  1.00  0.00           N  
ATOM   2363  CA  THR C 317      20.444 -17.315   6.048  1.00  0.00           C  
ATOM   2364  C   THR C 317      19.618 -16.077   5.963  1.00  0.00           C  
ATOM   2365  O   THR C 317      20.153 -14.984   5.788  1.00  0.00           O  
ATOM   2366  CB  THR C 317      20.553 -17.996   4.671  1.00  0.00           C  
ATOM   2367  OG1 THR C 317      21.294 -19.217   4.796  1.00  0.00           O  
ATOM   2368  CG2 THR C 317      21.272 -17.090   3.684  1.00  0.00           C  
ATOM   2369  N   ILE C 318      18.281 -16.214   6.030  1.00  0.00           N  
ATOM   2370  CA  ILE C 318      17.481 -15.029   5.957  1.00  0.00           C  
ATOM   2371  C   ILE C 318      17.704 -14.223   7.203  1.00  0.00           C  
ATOM   2372  O   ILE C 318      17.819 -13.000   7.147  1.00  0.00           O  
ATOM   2373  CB  ILE C 318      15.990 -15.365   5.770  1.00  0.00           C  
ATOM   2374  CD1 ILE C 318      15.074 -15.020   8.124  1.00  0.00           C  
ATOM   2375  CG1 ILE C 318      15.426 -16.012   7.037  1.00  0.00           C  
ATOM   2376  CG2 ILE C 318      15.792 -16.248   4.547  1.00  0.00           C  
ATOM   2377  N   LEU C 319      17.782 -14.897   8.367  1.00  0.00           N  
ATOM   2378  CA  LEU C 319      17.946 -14.225   9.627  1.00  0.00           C  
ATOM   2379  C   LEU C 319      19.267 -13.509   9.662  1.00  0.00           C  
ATOM   2380  O   LEU C 319      19.341 -12.367  10.114  1.00  0.00           O  
ATOM   2381  CB  LEU C 319      17.842 -15.222  10.783  1.00  0.00           C  
ATOM   2382  CG  LEU C 319      17.959 -14.639  12.193  1.00  0.00           C  
ATOM   2383  CD1 LEU C 319      16.790 -13.712  12.491  1.00  0.00           C  
ATOM   2384  CD2 LEU C 319      18.031 -15.749  13.230  1.00  0.00           C  
ATOM   2385  N   VAL C 320      20.352 -14.160   9.194  1.00  0.00           N  
ATOM   2386  CA  VAL C 320      21.653 -13.544   9.255  1.00  0.00           C  
ATOM   2387  C   VAL C 320      21.724 -12.318   8.399  1.00  0.00           C  
ATOM   2388  O   VAL C 320      22.195 -11.273   8.842  1.00  0.00           O  
ATOM   2389  CB  VAL C 320      22.763 -14.527   8.837  1.00  0.00           C  
ATOM   2390  CG1 VAL C 320      22.934 -15.614   9.887  1.00  0.00           C  
ATOM   2391  CG2 VAL C 320      22.451 -15.136   7.479  1.00  0.00           C  
ATOM   2392  N   THR C 321      21.245 -12.412   7.148  1.00  0.00           N  
ATOM   2393  CA  THR C 321      21.349 -11.327   6.215  1.00  0.00           C  
ATOM   2394  C   THR C 321      20.496 -10.189   6.672  1.00  0.00           C  
ATOM   2395  O   THR C 321      20.780  -9.034   6.364  1.00  0.00           O  
ATOM   2396  CB  THR C 321      20.939 -11.762   4.796  1.00  0.00           C  
ATOM   2397  OG1 THR C 321      19.562 -12.157   4.793  1.00  0.00           O  
ATOM   2398  CG2 THR C 321      21.784 -12.940   4.335  1.00  0.00           C  
ATOM   2399  N   ALA C 322      19.394 -10.491   7.380  1.00  0.00           N  
ATOM   2400  CA  ALA C 322      18.467  -9.482   7.806  1.00  0.00           C  
ATOM   2401  C   ALA C 322      19.116  -8.505   8.742  1.00  0.00           C  
ATOM   2402  O   ALA C 322      18.832  -7.310   8.677  1.00  0.00           O  
ATOM   2403  CB  ALA C 322      17.259 -10.120   8.475  1.00  0.00           C  
ATOM   2404  N   THR C 323      19.944  -8.990   9.689  1.00  0.00           N  
ATOM   2405  CA  THR C 323      20.635  -8.133  10.617  1.00  0.00           C  
ATOM   2406  C   THR C 323      21.731  -7.388   9.915  1.00  0.00           C  
ATOM   2407  O   THR C 323      21.933  -6.196  10.145  1.00  0.00           O  
ATOM   2408  CB  THR C 323      21.217  -8.932  11.797  1.00  0.00           C  
ATOM   2409  OG1 THR C 323      21.773  -8.030  12.762  1.00  0.00           O  
ATOM   2410  CG2 THR C 323      22.316  -9.868  11.317  1.00  0.00           C  
ATOM   2411  N   ALA C 324      22.458  -8.084   9.022  1.00  0.00           N  
ATOM   2412  CA  ALA C 324      23.572  -7.520   8.318  1.00  0.00           C  
ATOM   2413  C   ALA C 324      23.056  -6.393   7.493  1.00  0.00           C  
ATOM   2414  O   ALA C 324      23.719  -5.369   7.331  1.00  0.00           O  
ATOM   2415  CB  ALA C 324      24.256  -8.582   7.471  1.00  0.00           C  
ATOM   2416  N   SER C 325      21.835  -6.564   6.963  1.00  0.00           N  
ATOM   2417  CA  SER C 325      21.242  -5.596   6.097  1.00  0.00           C  
ATOM   2418  C   SER C 325      21.167  -4.270   6.796  1.00  0.00           C  
ATOM   2419  O   SER C 325      21.364  -3.234   6.167  1.00  0.00           O  
ATOM   2420  CB  SER C 325      19.852  -6.056   5.651  1.00  0.00           C  
ATOM   2421  OG  SER C 325      19.252  -5.104   4.791  1.00  0.00           O  
ATOM   2422  N   SER C 326      20.877  -4.262   8.110  1.00  0.00           N  
ATOM   2423  CA  SER C 326      20.730  -3.041   8.853  1.00  0.00           C  
ATOM   2424  C   SER C 326      22.029  -2.304   8.972  1.00  0.00           C  
ATOM   2425  O   SER C 326      22.061  -1.084   8.831  1.00  0.00           O  
ATOM   2426  CB  SER C 326      20.168  -3.326  10.247  1.00  0.00           C  
ATOM   2427  OG  SER C 326      20.020  -2.130  10.992  1.00  0.00           O  
ATOM   2428  N   VAL C 327      23.127  -3.009   9.301  1.00  0.00           N  
ATOM   2429  CA  VAL C 327      24.398  -2.350   9.402  1.00  0.00           C  
ATOM   2430  C   VAL C 327      24.836  -1.941   8.033  1.00  0.00           C  
ATOM   2431  O   VAL C 327      25.300  -0.823   7.813  1.00  0.00           O  
ATOM   2432  CB  VAL C 327      25.450  -3.252  10.074  1.00  0.00           C  
ATOM   2433  CG1 VAL C 327      25.634  -4.537   9.281  1.00  0.00           C  
ATOM   2434  CG2 VAL C 327      26.772  -2.515  10.215  1.00  0.00           C  
ATOM   2435  N   GLY C 328      24.653  -2.854   7.065  1.00  0.00           N  
ATOM   2436  CA  GLY C 328      25.110  -2.663   5.721  1.00  0.00           C  
ATOM   2437  C   GLY C 328      24.408  -1.507   5.083  1.00  0.00           C  
ATOM   2438  O   GLY C 328      24.910  -0.906   4.146  1.00  0.00           O  
ATOM   2439  N   ALA C 329      23.144  -1.287   5.441  1.00  0.00           N  
ATOM   2440  CA  ALA C 329      22.331  -0.230   4.917  1.00  0.00           C  
ATOM   2441  C   ALA C 329      22.570   1.146   5.470  1.00  0.00           C  
ATOM   2442  O   ALA C 329      22.431   2.108   4.714  1.00  0.00           O  
ATOM   2443  CB  ALA C 329      20.857  -0.543   5.124  1.00  0.00           C  
ATOM   2444  N   ALA C 330      22.927   1.248   6.781  1.00  0.00           N  
ATOM   2445  CA  ALA C 330      22.920   2.430   7.628  1.00  0.00           C  
ATOM   2446  C   ALA C 330      23.123   3.657   6.829  1.00  0.00           C  
ATOM   2447  O   ALA C 330      23.968   3.646   5.988  1.00  0.00           O  
ATOM   2448  CB  ALA C 330      23.992   2.320   8.701  1.00  0.00           C  
ATOM   2449  N   GLY C 331      22.338   4.733   6.917  1.00  0.00           N  
ATOM   2450  CA  GLY C 331      22.725   5.901   6.163  1.00  0.00           C  
ATOM   2451  C   GLY C 331      22.064   5.942   4.804  1.00  0.00           C  
ATOM   2452  O   GLY C 331      21.205   6.787   4.563  1.00  0.00           O  
ATOM   2453  N   ILE C 332      22.382   4.994   3.892  1.00  0.00           N  
ATOM   2454  CA  ILE C 332      21.883   5.080   2.539  1.00  0.00           C  
ATOM   2455  C   ILE C 332      20.382   5.096   2.565  1.00  0.00           C  
ATOM   2456  O   ILE C 332      19.724   4.239   3.154  1.00  0.00           O  
ATOM   2457  CB  ILE C 332      22.404   3.920   1.670  1.00  0.00           C  
ATOM   2458  CD1 ILE C 332      22.803   5.362  -0.394  1.00  0.00           C  
ATOM   2459  CG1 ILE C 332      22.081   4.171   0.196  1.00  0.00           C  
ATOM   2460  CG2 ILE C 332      21.840   2.594   2.157  1.00  0.00           C  
ATOM   2461  N   PRO C 333      19.847   6.085   1.902  1.00  0.00           N  
ATOM   2462  CA  PRO C 333      18.422   6.295   1.894  1.00  0.00           C  
ATOM   2463  C   PRO C 333      17.650   5.291   1.104  1.00  0.00           C  
ATOM   2464  O   PRO C 333      18.221   4.621   0.245  1.00  0.00           O  
ATOM   2465  CB  PRO C 333      18.256   7.685   1.277  1.00  0.00           C  
ATOM   2466  CD  PRO C 333      20.589   7.320   1.668  1.00  0.00           C  
ATOM   2467  CG  PRO C 333      19.534   8.388   1.591  1.00  0.00           C  
ATOM   2468  N   ALA C 334      16.337   5.191   1.396  1.00  0.00           N  
ATOM   2469  CA  ALA C 334      15.430   4.294   0.736  1.00  0.00           C  
ATOM   2470  C   ALA C 334      15.850   2.887   1.007  1.00  0.00           C  
ATOM   2471  O   ALA C 334      15.461   1.966   0.293  1.00  0.00           O  
ATOM   2472  CB  ALA C 334      15.395   4.580  -0.758  1.00  0.00           C  
ATOM   2473  N   GLY C 335      16.587   2.690   2.114  1.00  0.00           N  
ATOM   2474  CA  GLY C 335      17.146   1.431   2.510  1.00  0.00           C  
ATOM   2475  C   GLY C 335      16.083   0.404   2.750  1.00  0.00           C  
ATOM   2476  O   GLY C 335      16.352  -0.791   2.627  1.00  0.00           O  
ATOM   2477  N   GLY C 336      14.859   0.830   3.122  1.00  0.00           N  
ATOM   2478  CA  GLY C 336      13.839  -0.109   3.517  1.00  0.00           C  
ATOM   2479  C   GLY C 336      13.647  -1.132   2.431  1.00  0.00           C  
ATOM   2480  O   GLY C 336      13.595  -2.330   2.713  1.00  0.00           O  
ATOM   2481  N   VAL C 337      13.529  -0.690   1.164  1.00  0.00           N  
ATOM   2482  CA  VAL C 337      13.370  -1.592   0.051  1.00  0.00           C  
ATOM   2483  C   VAL C 337      14.659  -2.327  -0.190  1.00  0.00           C  
ATOM   2484  O   VAL C 337      14.661  -3.529  -0.451  1.00  0.00           O  
ATOM   2485  CB  VAL C 337      12.925  -0.846  -1.221  1.00  0.00           C  
ATOM   2486  CG1 VAL C 337      12.844  -1.804  -2.399  1.00  0.00           C  
ATOM   2487  CG2 VAL C 337      11.587  -0.159  -0.995  1.00  0.00           C  
ATOM   2488  N   LEU C 338      15.793  -1.603  -0.081  1.00  0.00           N  
ATOM   2489  CA  LEU C 338      17.102  -2.116  -0.381  1.00  0.00           C  
ATOM   2490  C   LEU C 338      17.425  -3.253   0.528  1.00  0.00           C  
ATOM   2491  O   LEU C 338      18.207  -4.121   0.151  1.00  0.00           O  
ATOM   2492  CB  LEU C 338      18.152  -1.010  -0.257  1.00  0.00           C  
ATOM   2493  CG  LEU C 338      18.234  -0.020  -1.421  1.00  0.00           C  
ATOM   2494  CD1 LEU C 338      16.895   0.667  -1.637  1.00  0.00           C  
ATOM   2495  CD2 LEU C 338      19.324   1.012  -1.173  1.00  0.00           C  
ATOM   2496  N   THR C 339      16.942  -3.212   1.783  1.00  0.00           N  
ATOM   2497  CA  THR C 339      17.171  -4.298   2.694  1.00  0.00           C  
ATOM   2498  C   THR C 339      16.376  -5.505   2.291  1.00  0.00           C  
ATOM   2499  O   THR C 339      16.900  -6.618   2.255  1.00  0.00           O  
ATOM   2500  CB  THR C 339      16.817  -3.906   4.140  1.00  0.00           C  
ATOM   2501  OG1 THR C 339      15.413  -3.635   4.235  1.00  0.00           O  
ATOM   2502  CG2 THR C 339      17.581  -2.658   4.556  1.00  0.00           C  
ATOM   2503  N   LEU C 340      15.082  -5.312   1.957  1.00  0.00           N  
ATOM   2504  CA  LEU C 340      14.263  -6.437   1.606  1.00  0.00           C  
ATOM   2505  C   LEU C 340      14.836  -7.060   0.391  1.00  0.00           C  
ATOM   2506  O   LEU C 340      14.807  -8.279   0.249  1.00  0.00           O  
ATOM   2507  CB  LEU C 340      12.814  -5.997   1.387  1.00  0.00           C  
ATOM   2508  CG  LEU C 340      11.992  -5.720   2.648  1.00  0.00           C  
ATOM   2509  CD1 LEU C 340      10.523  -5.533   2.301  1.00  0.00           C  
ATOM   2510  CD2 LEU C 340      12.158  -6.846   3.656  1.00  0.00           C  
ATOM   2511  N   ALA C 341      15.364  -6.235  -0.526  1.00  0.00           N  
ATOM   2512  CA  ALA C 341      15.886  -6.756  -1.751  1.00  0.00           C  
ATOM   2513  C   ALA C 341      16.970  -7.746  -1.437  1.00  0.00           C  
ATOM   2514  O   ALA C 341      16.984  -8.848  -1.978  1.00  0.00           O  
ATOM   2515  CB  ALA C 341      16.406  -5.627  -2.628  1.00  0.00           C  
ATOM   2516  N   ILE C 342      17.896  -7.396  -0.528  1.00  0.00           N  
ATOM   2517  CA  ILE C 342      19.012  -8.243  -0.205  1.00  0.00           C  
ATOM   2518  C   ILE C 342      18.581  -9.484   0.515  1.00  0.00           C  
ATOM   2519  O   ILE C 342      19.139 -10.555   0.293  1.00  0.00           O  
ATOM   2520  CB  ILE C 342      20.060  -7.497   0.642  1.00  0.00           C  
ATOM   2521  CD1 ILE C 342      21.449  -5.361   0.712  1.00  0.00           C  
ATOM   2522  CG1 ILE C 342      20.623  -6.305  -0.134  1.00  0.00           C  
ATOM   2523  CG2 ILE C 342      21.157  -8.450   1.092  1.00  0.00           C  
ATOM   2524  N   ILE C 343      17.614  -9.368   1.442  1.00  0.00           N  
ATOM   2525  CA  ILE C 343      17.193 -10.501   2.221  1.00  0.00           C  
ATOM   2526  C   ILE C 343      16.567 -11.525   1.325  1.00  0.00           C  
ATOM   2527  O   ILE C 343      16.756 -12.727   1.505  1.00  0.00           O  
ATOM   2528  CB  ILE C 343      16.216 -10.087   3.337  1.00  0.00           C  
ATOM   2529  CD1 ILE C 343      13.823  -9.310   3.746  1.00  0.00           C  
ATOM   2530  CG1 ILE C 343      14.930  -9.516   2.736  1.00  0.00           C  
ATOM   2531  CG2 ILE C 343      16.881  -9.105   4.290  1.00  0.00           C  
ATOM   2532  N   LEU C 344      15.760 -11.058   0.359  1.00  0.00           N  
ATOM   2533  CA  LEU C 344      15.071 -11.886  -0.584  1.00  0.00           C  
ATOM   2534  C   LEU C 344      16.066 -12.544  -1.488  1.00  0.00           C  
ATOM   2535  O   LEU C 344      15.927 -13.716  -1.836  1.00  0.00           O  
ATOM   2536  CB  LEU C 344      14.063 -11.060  -1.386  1.00  0.00           C  
ATOM   2537  CG  LEU C 344      12.908 -10.445  -0.594  1.00  0.00           C  
ATOM   2538  CD1 LEU C 344      11.998  -9.639  -1.509  1.00  0.00           C  
ATOM   2539  CD2 LEU C 344      12.113 -11.525   0.123  1.00  0.00           C  
ATOM   2540  N   GLU C 345      17.100 -11.788  -1.900  1.00  0.00           N  
ATOM   2541  CA  GLU C 345      18.122 -12.286  -2.773  1.00  0.00           C  
ATOM   2542  C   GLU C 345      18.857 -13.369  -2.051  1.00  0.00           C  
ATOM   2543  O   GLU C 345      19.263 -14.362  -2.652  1.00  0.00           O  
ATOM   2544  CB  GLU C 345      19.058 -11.154  -3.203  1.00  0.00           C  
ATOM   2545  CD  GLU C 345      21.353 -12.187  -3.410  1.00  0.00           C  
ATOM   2546  CG  GLU C 345      20.168 -11.591  -4.144  1.00  0.00           C  
ATOM   2547  OE1 GLU C 345      21.798 -11.584  -2.411  1.00  0.00           O  
ATOM   2548  OE2 GLU C 345      21.837 -13.258  -3.834  1.00  0.00           O1-
ATOM   2549  N   ALA C 346      19.044 -13.197  -0.729  1.00  0.00           N  
ATOM   2550  CA  ALA C 346      19.784 -14.144   0.050  1.00  0.00           C  
ATOM   2551  C   ALA C 346      19.091 -15.466  -0.042  1.00  0.00           C  
ATOM   2552  O   ALA C 346      19.729 -16.501  -0.229  1.00  0.00           O  
ATOM   2553  CB  ALA C 346      19.901 -13.669   1.490  1.00  0.00           C  
ATOM   2554  N   VAL C 347      17.752 -15.445   0.082  1.00  0.00           N  
ATOM   2555  CA  VAL C 347      16.915 -16.605  -0.016  1.00  0.00           C  
ATOM   2556  C   VAL C 347      16.993 -17.122  -1.421  1.00  0.00           C  
ATOM   2557  O   VAL C 347      16.881 -18.327  -1.619  1.00  0.00           O  
ATOM   2558  CB  VAL C 347      15.462 -16.288   0.385  1.00  0.00           C  
ATOM   2559  CG1 VAL C 347      14.595 -17.533   0.274  1.00  0.00           C  
ATOM   2560  CG2 VAL C 347      15.410 -15.723   1.796  1.00  0.00           C  
ATOM   2561  N   ASN C 348      17.287 -16.214  -2.385  1.00  0.00           N  
ATOM   2562  CA  ASN C 348      17.336 -16.302  -3.833  1.00  0.00           C  
ATOM   2563  C   ASN C 348      16.012 -16.159  -4.552  1.00  0.00           C  
ATOM   2564  O   ASN C 348      15.718 -16.919  -5.473  1.00  0.00           O  
ATOM   2565  CB  ASN C 348      17.967 -17.626  -4.268  1.00  0.00           C  
ATOM   2566  CG  ASN C 348      17.056 -18.813  -4.025  1.00  0.00           C  
ATOM   2567  OD1 ASN C 348      15.849 -18.654  -3.838  1.00  0.00           O  
ATOM   2568  ND2 ASN C 348      17.631 -20.010  -4.028  1.00  0.00           N  
ATOM   2569  N   LEU C 349      15.183 -15.152  -4.167  1.00  0.00           N  
ATOM   2570  CA  LEU C 349      13.945 -14.935  -4.878  1.00  0.00           C  
ATOM   2571  C   LEU C 349      13.741 -13.477  -5.273  1.00  0.00           C  
ATOM   2572  O   LEU C 349      13.415 -12.685  -4.394  1.00  0.00           O  
ATOM   2573  CB  LEU C 349      12.755 -15.400  -4.036  1.00  0.00           C  
ATOM   2574  CG  LEU C 349      12.772 -16.862  -3.587  1.00  0.00           C  
ATOM   2575  CD1 LEU C 349      11.536 -17.186  -2.762  1.00  0.00           C  
ATOM   2576  CD2 LEU C 349      12.867 -17.792  -4.787  1.00  0.00           C  
ATOM   2577  N   PRO C 350      13.938 -13.034  -6.504  1.00  0.00           N  
ATOM   2578  CA  PRO C 350      13.449 -11.710  -6.895  1.00  0.00           C  
ATOM   2579  C   PRO C 350      12.037 -11.974  -7.432  1.00  0.00           C  
ATOM   2580  O   PRO C 350      11.859 -13.117  -7.843  1.00  0.00           O  
ATOM   2581  CB  PRO C 350      14.450 -11.244  -7.954  1.00  0.00           C  
ATOM   2582  CD  PRO C 350      15.217 -13.333  -7.073  1.00  0.00           C  
ATOM   2583  CG  PRO C 350      15.682 -12.038  -7.679  1.00  0.00           C  
ATOM   2584  N   VAL C 351      11.029 -11.029  -7.467  1.00  0.00           N  
ATOM   2585  CA  VAL C 351       9.750 -11.384  -8.068  1.00  0.00           C  
ATOM   2586  C   VAL C 351       8.668 -10.332  -7.907  1.00  0.00           C  
ATOM   2587  O   VAL C 351       8.777  -9.365  -7.150  1.00  0.00           O  
ATOM   2588  CB  VAL C 351       9.209 -12.710  -7.502  1.00  0.00           C  
ATOM   2589  CG1 VAL C 351       8.648 -12.503  -6.103  1.00  0.00           C  
ATOM   2590  CG2 VAL C 351       8.148 -13.290  -8.425  1.00  0.00           C  
ATOM   2591  N   ASP C 352       7.579 -10.547  -8.684  1.00  0.00           N  
ATOM   2592  CA  ASP C 352       6.352  -9.803  -8.796  1.00  0.00           C  
ATOM   2593  C   ASP C 352       5.459 -10.012  -7.602  1.00  0.00           C  
ATOM   2594  O   ASP C 352       4.647  -9.148  -7.284  1.00  0.00           O  
ATOM   2595  CB  ASP C 352       5.604 -10.192 -10.073  1.00  0.00           C  
ATOM   2596  CG  ASP C 352       4.565  -9.164 -10.475  1.00  0.00           C  
ATOM   2597  OD1 ASP C 352       4.442  -8.137  -9.775  1.00  0.00           O  
ATOM   2598  OD2 ASP C 352       3.873  -9.385 -11.492  1.00  0.00           O1-
ATOM   2599  N   HIS C 353       5.564 -11.158  -6.902  1.00  0.00           N  
ATOM   2600  CA  HIS C 353       4.671 -11.481  -5.813  1.00  0.00           C  
ATOM   2601  C   HIS C 353       4.787 -10.392  -4.799  1.00  0.00           C  
ATOM   2602  O   HIS C 353       3.830 -10.042  -4.108  1.00  0.00           O  
ATOM   2603  CB  HIS C 353       5.016 -12.851  -5.225  1.00  0.00           C  
ATOM   2604  CG  HIS C 353       4.995 -13.962  -6.228  1.00  0.00           C  
ATOM   2605  ND1 HIS C 353       6.135 -14.431  -6.844  1.00  0.00           N  
ATOM   2606  CE1 HIS C 353       5.799 -15.424  -7.687  1.00  0.00           C  
ATOM   2607  CD2 HIS C 353       3.967 -14.805  -6.821  1.00  0.00           C  
ATOM   2608  NE2 HIS C 353       4.501 -15.653  -7.679  1.00  0.00           N  
ATOM   2609  N   ILE C 354       5.992  -9.821  -4.696  1.00  0.00           N  
ATOM   2610  CA  ILE C 354       6.248  -8.787  -3.749  1.00  0.00           C  
ATOM   2611  C   ILE C 354       5.359  -7.620  -4.032  1.00  0.00           C  
ATOM   2612  O   ILE C 354       4.905  -6.955  -3.106  1.00  0.00           O  
ATOM   2613  CB  ILE C 354       7.728  -8.361  -3.764  1.00  0.00           C  
ATOM   2614  CD1 ILE C 354       9.531  -7.350  -2.272  1.00  0.00           C  
ATOM   2615  CG1 ILE C 354       8.049  -7.505  -2.538  1.00  0.00           C  
ATOM   2616  CG2 ILE C 354       8.062  -7.641  -5.062  1.00  0.00           C  
ATOM   2617  N   SER C 355       5.078  -7.335  -5.315  1.00  0.00           N  
ATOM   2618  CA  SER C 355       4.271  -6.195  -5.643  1.00  0.00           C  
ATOM   2619  C   SER C 355       2.931  -6.332  -4.987  1.00  0.00           C  
ATOM   2620  O   SER C 355       2.268  -5.329  -4.730  1.00  0.00           O  
ATOM   2621  CB  SER C 355       4.129  -6.058  -7.160  1.00  0.00           C  
ATOM   2622  OG  SER C 355       3.319  -7.092  -7.692  1.00  0.00           O  
ATOM   2623  N   LEU C 356       2.486  -7.574  -4.722  1.00  0.00           N  
ATOM   2624  CA  LEU C 356       1.213  -7.812  -4.096  1.00  0.00           C  
ATOM   2625  C   LEU C 356       1.239  -7.277  -2.691  1.00  0.00           C  
ATOM   2626  O   LEU C 356       0.298  -6.623  -2.246  1.00  0.00           O  
ATOM   2627  CB  LEU C 356       0.881  -9.306  -4.108  1.00  0.00           C  
ATOM   2628  CG  LEU C 356      -0.463  -9.706  -3.495  1.00  0.00           C  
ATOM   2629  CD1 LEU C 356      -1.615  -9.138  -4.309  1.00  0.00           C  
ATOM   2630  CD2 LEU C 356      -0.579 -11.220  -3.398  1.00  0.00           C  
ATOM   2631  N   ILE C 357       2.338  -7.521  -1.956  1.00  0.00           N  
ATOM   2632  CA  ILE C 357       2.472  -7.086  -0.593  1.00  0.00           C  
ATOM   2633  C   ILE C 357       2.438  -5.592  -0.517  1.00  0.00           C  
ATOM   2634  O   ILE C 357       1.859  -5.025   0.407  1.00  0.00           O  
ATOM   2635  CB  ILE C 357       3.766  -7.623   0.046  1.00  0.00           C  
ATOM   2636  CD1 ILE C 357       4.988  -9.776   0.652  1.00  0.00           C  
ATOM   2637  CG1 ILE C 357       3.685  -9.141   0.221  1.00  0.00           C  
ATOM   2638  CG2 ILE C 357       4.043  -6.914   1.363  1.00  0.00           C  
ATOM   2639  N   LEU C 358       3.025  -4.910  -1.514  1.00  0.00           N  
ATOM   2640  CA  LEU C 358       3.111  -3.478  -1.507  1.00  0.00           C  
ATOM   2641  C   LEU C 358       1.743  -2.893  -1.400  1.00  0.00           C  
ATOM   2642  O   LEU C 358       1.593  -1.765  -0.935  1.00  0.00           O  
ATOM   2643  CB  LEU C 358       3.820  -2.978  -2.767  1.00  0.00           C  
ATOM   2644  CG  LEU C 358       5.346  -3.094  -2.778  1.00  0.00           C  
ATOM   2645  CD1 LEU C 358       5.965  -2.133  -1.775  1.00  0.00           C  
ATOM   2646  CD2 LEU C 358       5.778  -4.522  -2.479  1.00  0.00           C  
ATOM   2647  N   ALA C 359       0.710  -3.620  -1.857  1.00  0.00           N  
ATOM   2648  CA  ALA C 359      -0.606  -3.060  -1.824  1.00  0.00           C  
ATOM   2649  C   ALA C 359      -1.002  -2.716  -0.416  1.00  0.00           C  
ATOM   2650  O   ALA C 359      -1.600  -1.662  -0.203  1.00  0.00           O  
ATOM   2651  CB  ALA C 359      -1.609  -4.027  -2.434  1.00  0.00           C  
ATOM   2652  N   VAL C 360      -0.711  -3.576   0.587  1.00  0.00           N  
ATOM   2653  CA  VAL C 360      -1.122  -3.216   1.919  1.00  0.00           C  
ATOM   2654  C   VAL C 360       0.123  -2.924   2.724  1.00  0.00           C  
ATOM   2655  O   VAL C 360       0.251  -3.303   3.888  1.00  0.00           O  
ATOM   2656  CB  VAL C 360      -1.968  -4.327   2.568  1.00  0.00           C  
ATOM   2657  CG1 VAL C 360      -2.435  -3.901   3.952  1.00  0.00           C  
ATOM   2658  CG2 VAL C 360      -3.157  -4.676   1.685  1.00  0.00           C  
ATOM   2659  N   ASP C 361       1.106  -2.225   2.128  1.00  0.00           N  
ATOM   2660  CA  ASP C 361       2.299  -1.979   2.889  1.00  0.00           C  
ATOM   2661  C   ASP C 361       2.169  -0.855   3.881  1.00  0.00           C  
ATOM   2662  O   ASP C 361       2.812  -0.879   4.927  1.00  0.00           O  
ATOM   2663  CB  ASP C 361       3.475  -1.673   1.959  1.00  0.00           C  
ATOM   2664  CG  ASP C 361       3.255  -0.420   1.135  1.00  0.00           C  
ATOM   2665  OD1 ASP C 361       2.272   0.302   1.403  1.00  0.00           O  
ATOM   2666  OD2 ASP C 361       4.066  -0.160   0.221  1.00  0.00           O1-
ATOM   2667  N   TRP C 362       1.357   0.177   3.597  1.00  0.00           N  
ATOM   2668  CA  TRP C 362       1.227   1.250   4.542  1.00  0.00           C  
ATOM   2669  C   TRP C 362       0.569   0.714   5.776  1.00  0.00           C  
ATOM   2670  O   TRP C 362       0.854   1.179   6.879  1.00  0.00           O  
ATOM   2671  CB  TRP C 362       0.428   2.405   3.935  1.00  0.00           C  
ATOM   2672  CG  TRP C 362       1.186   3.182   2.903  1.00  0.00           C  
ATOM   2673  CD1 TRP C 362       1.930   4.308   3.109  1.00  0.00           C  
ATOM   2674  NE1 TRP C 362       2.478   4.738   1.924  1.00  0.00           N  
ATOM   2675  CD2 TRP C 362       1.275   2.892   1.503  1.00  0.00           C  
ATOM   2676  CE2 TRP C 362       2.089   3.882   0.924  1.00  0.00           C  
ATOM   2677  CH2 TRP C 362       1.856   2.911  -1.216  1.00  0.00           C  
ATOM   2678  CZ2 TRP C 362       2.386   3.902  -0.438  1.00  0.00           C  
ATOM   2679  CE3 TRP C 362       0.746   1.890   0.684  1.00  0.00           C  
ATOM   2680  CZ3 TRP C 362       1.044   1.913  -0.666  1.00  0.00           C  
ATOM   2681  N   LEU C 363      -0.353  -0.263   5.628  1.00  0.00           N  
ATOM   2682  CA  LEU C 363      -0.966  -0.811   6.807  1.00  0.00           C  
ATOM   2683  C   LEU C 363       0.084  -1.486   7.630  1.00  0.00           C  
ATOM   2684  O   LEU C 363       0.075  -1.389   8.854  1.00  0.00           O  
ATOM   2685  CB  LEU C 363      -2.084  -1.784   6.427  1.00  0.00           C  
ATOM   2686  CG  LEU C 363      -3.301  -1.178   5.726  1.00  0.00           C  
ATOM   2687  CD1 LEU C 363      -2.956  -0.775   4.301  1.00  0.00           C  
ATOM   2688  CD2 LEU C 363      -4.467  -2.155   5.733  1.00  0.00           C  
ATOM   2689  N   VAL C 364       0.995  -2.235   6.984  1.00  0.00           N  
ATOM   2690  CA  VAL C 364       2.020  -2.931   7.717  1.00  0.00           C  
ATOM   2691  C   VAL C 364       3.021  -1.963   8.281  1.00  0.00           C  
ATOM   2692  O   VAL C 364       3.651  -2.234   9.303  1.00  0.00           O  
ATOM   2693  CB  VAL C 364       2.734  -3.973   6.837  1.00  0.00           C  
ATOM   2694  CG1 VAL C 364       3.632  -3.286   5.819  1.00  0.00           C  
ATOM   2695  CG2 VAL C 364       3.538  -4.936   7.697  1.00  0.00           C  
ATOM   2696  N   ASP C 365       3.220  -0.820   7.598  1.00  0.00           N  
ATOM   2697  CA  ASP C 365       4.209   0.155   7.969  1.00  0.00           C  
ATOM   2698  C   ASP C 365       3.924   0.724   9.331  1.00  0.00           C  
ATOM   2699  O   ASP C 365       4.843   0.903  10.131  1.00  0.00           O  
ATOM   2700  CB  ASP C 365       4.269   1.279   6.932  1.00  0.00           C  
ATOM   2701  CG  ASP C 365       5.457   2.198   7.137  1.00  0.00           C  
ATOM   2702  OD1 ASP C 365       6.274   1.920   8.040  1.00  0.00           O  
ATOM   2703  OD2 ASP C 365       5.571   3.196   6.395  1.00  0.00           O1-
ATOM   2704  N   ARG C 366       2.647   1.019   9.645  1.00  0.00           N  
ATOM   2705  CA  ARG C 366       2.345   1.653  10.900  1.00  0.00           C  
ATOM   2706  C   ARG C 366       2.779   0.775  12.033  1.00  0.00           C  
ATOM   2707  O   ARG C 366       3.473   1.220  12.947  1.00  0.00           O  
ATOM   2708  CB  ARG C 366       0.850   1.963  10.998  1.00  0.00           C  
ATOM   2709  CD  ARG C 366      -1.039   3.467  10.312  1.00  0.00           C  
ATOM   2710  NE  ARG C 366      -1.005   4.632  11.192  1.00  0.00           N  
ATOM   2711  CG  ARG C 366       0.357   2.970   9.971  1.00  0.00           C  
ATOM   2712  CZ  ARG C 366      -2.072   5.139  11.802  1.00  0.00           C  
ATOM   2713  NH1 ARG C 366      -1.945   6.202  12.585  1.00  0.00           N1+
ATOM   2714  NH2 ARG C 366      -3.262   4.582  11.627  1.00  0.00           N  
ATOM   2715  N   SER C 367       2.406  -0.514  11.976  1.00  0.00           N  
ATOM   2716  CA  SER C 367       2.677  -1.433  13.043  1.00  0.00           C  
ATOM   2717  C   SER C 367       4.155  -1.639  13.203  1.00  0.00           C  
ATOM   2718  O   SER C 367       4.640  -1.809  14.319  1.00  0.00           O  
ATOM   2719  CB  SER C 367       1.979  -2.770  12.788  1.00  0.00           C  
ATOM   2720  OG  SER C 367       2.240  -3.690  13.835  1.00  0.00           O  
ATOM   2721  N   CYS C 368       4.906  -1.689  12.088  1.00  0.00           N  
ATOM   2722  CA  CYS C 368       6.317  -1.951  12.165  1.00  0.00           C  
ATOM   2723  C   CYS C 368       7.106  -0.789  12.697  1.00  0.00           C  
ATOM   2724  O   CYS C 368       8.047  -0.977  13.463  1.00  0.00           O  
ATOM   2725  CB  CYS C 368       6.866  -2.337  10.790  1.00  0.00           C  
ATOM   2726  SG  CYS C 368       6.758  -1.027   9.548  1.00  0.00           S  
ATOM   2727  N   THR C 369       6.749   0.443  12.291  1.00  0.00           N  
ATOM   2728  CA  THR C 369       7.471   1.634  12.647  1.00  0.00           C  
ATOM   2729  C   THR C 369       7.362   1.870  14.124  1.00  0.00           C  
ATOM   2730  O   THR C 369       8.297   2.358  14.760  1.00  0.00           O  
ATOM   2731  CB  THR C 369       6.952   2.861  11.874  1.00  0.00           C  
ATOM   2732  OG1 THR C 369       7.129   2.654  10.468  1.00  0.00           O  
ATOM   2733  CG2 THR C 369       7.717   4.110  12.282  1.00  0.00           C  
ATOM   2734  N   VAL C 370       6.190   1.547  14.703  1.00  0.00           N  
ATOM   2735  CA  VAL C 370       5.950   1.718  16.105  1.00  0.00           C  
ATOM   2736  C   VAL C 370       6.897   0.831  16.855  1.00  0.00           C  
ATOM   2737  O   VAL C 370       7.396   1.201  17.915  1.00  0.00           O  
ATOM   2738  CB  VAL C 370       4.486   1.409  16.469  1.00  0.00           C  
ATOM   2739  CG1 VAL C 370       4.285   1.479  17.975  1.00  0.00           C  
ATOM   2740  CG2 VAL C 370       3.546   2.370  15.757  1.00  0.00           C  
ATOM   2741  N   LEU C 371       7.121  -0.392  16.341  1.00  0.00           N  
ATOM   2742  CA  LEU C 371       8.029  -1.342  16.928  1.00  0.00           C  
ATOM   2743  C   LEU C 371       9.445  -0.875  16.728  1.00  0.00           C  
ATOM   2744  O   LEU C 371      10.352  -1.272  17.458  1.00  0.00           O  
ATOM   2745  CB  LEU C 371       7.820  -2.730  16.319  1.00  0.00           C  
ATOM   2746  CG  LEU C 371       8.723  -3.846  16.849  1.00  0.00           C  
ATOM   2747  CD1 LEU C 371       8.504  -4.051  18.340  1.00  0.00           C  
ATOM   2748  CD2 LEU C 371       8.474  -5.143  16.094  1.00  0.00           C  
ATOM   2749  N   ASN C 372       9.690  -0.092  15.661  1.00  0.00           N  
ATOM   2750  CA  ASN C 372      11.011   0.391  15.362  1.00  0.00           C  
ATOM   2751  C   ASN C 372      11.488   1.356  16.417  1.00  0.00           C  
ATOM   2752  O   ASN C 372      12.673   1.377  16.744  1.00  0.00           O  
ATOM   2753  CB  ASN C 372      11.042   1.045  13.979  1.00  0.00           C  
ATOM   2754  CG  ASN C 372      10.868   0.042  12.856  1.00  0.00           C  
ATOM   2755  OD1 ASN C 372      11.278  -1.112  12.973  1.00  0.00           O  
ATOM   2756  ND2 ASN C 372      10.256   0.481  11.762  1.00  0.00           N  
ATOM   2757  N   VAL C 373      10.599   2.242  16.911  1.00  0.00           N  
ATOM   2758  CA  VAL C 373      10.919   3.212  17.931  1.00  0.00           C  
ATOM   2759  C   VAL C 373      11.015   2.593  19.295  1.00  0.00           C  
ATOM   2760  O   VAL C 373      11.812   3.029  20.125  1.00  0.00           O  
ATOM   2761  CB  VAL C 373       9.887   4.354  17.967  1.00  0.00           C  
ATOM   2762  CG1 VAL C 373       9.898   5.124  16.656  1.00  0.00           C  
ATOM   2763  CG2 VAL C 373       8.497   3.808  18.256  1.00  0.00           C  
ATOM   2764  N   GLU C 374      10.188   1.569  19.572  1.00  0.00           N  
ATOM   2765  CA  GLU C 374      10.119   0.999  20.891  1.00  0.00           C  
ATOM   2766  C   GLU C 374      11.467   0.488  21.291  1.00  0.00           C  
ATOM   2767  O   GLU C 374      11.925   0.730  22.405  1.00  0.00           O  
ATOM   2768  CB  GLU C 374       9.077  -0.120  20.937  1.00  0.00           C  
ATOM   2769  CD  GLU C 374       7.945  -1.929  22.290  1.00  0.00           C  
ATOM   2770  CG  GLU C 374       8.934  -0.780  22.299  1.00  0.00           C  
ATOM   2771  OE1 GLU C 374       7.534  -2.349  21.188  1.00  0.00           O  
ATOM   2772  OE2 GLU C 374       7.582  -2.409  23.384  1.00  0.00           O1-
ATOM   2773  N   GLY C 375      12.148  -0.215  20.370  1.00  0.00           N  
ATOM   2774  CA  GLY C 375      13.429  -0.812  20.626  1.00  0.00           C  
ATOM   2775  C   GLY C 375      14.423   0.257  20.954  1.00  0.00           C  
ATOM   2776  O   GLY C 375      15.358   0.021  21.717  1.00  0.00           O  
ATOM   2777  N   ASP C 376      14.292   1.438  20.323  1.00  0.00           N  
ATOM   2778  CA  ASP C 376      15.195   2.527  20.563  1.00  0.00           C  
ATOM   2779  C   ASP C 376      15.056   2.990  21.982  1.00  0.00           C  
ATOM   2780  O   ASP C 376      16.053   3.249  22.654  1.00  0.00           O  
ATOM   2781  CB  ASP C 376      14.925   3.673  19.585  1.00  0.00           C  
ATOM   2782  CG  ASP C 376      15.246   3.302  18.151  1.00  0.00           C  
ATOM   2783  OD1 ASP C 376      16.089   2.404  17.944  1.00  0.00           O  
ATOM   2784  OD2 ASP C 376      14.654   3.910  17.234  1.00  0.00           O1-
ATOM   2785  N   ALA C 377      13.805   3.156  22.459  1.00  0.00           N  
ATOM   2786  CA  ALA C 377      13.561   3.576  23.812  1.00  0.00           C  
ATOM   2787  C   ALA C 377      13.993   2.502  24.766  1.00  0.00           C  
ATOM   2788  O   ALA C 377      14.661   2.771  25.765  1.00  0.00           O  
ATOM   2789  CB  ALA C 377      12.090   3.911  24.006  1.00  0.00           C  
ATOM   2790  N   LEU C 378      13.644   1.240  24.449  1.00  0.00           N  
ATOM   2791  CA  LEU C 378      13.907   0.110  25.299  1.00  0.00           C  
ATOM   2792  C   LEU C 378      15.380  -0.032  25.501  1.00  0.00           C  
ATOM   2793  O   LEU C 378      15.829  -0.292  26.615  1.00  0.00           O  
ATOM   2794  CB  LEU C 378      13.313  -1.164  24.695  1.00  0.00           C  
ATOM   2795  CG  LEU C 378      13.620  -2.470  25.432  1.00  0.00           C  
ATOM   2796  CD1 LEU C 378      15.070  -2.877  25.223  1.00  0.00           C  
ATOM   2797  CD2 LEU C 378      13.316  -2.334  26.916  1.00  0.00           C  
ATOM   2798  N   GLY C 379      16.176   0.106  24.427  1.00  0.00           N  
ATOM   2799  CA  GLY C 379      17.600  -0.046  24.542  1.00  0.00           C  
ATOM   2800  C   GLY C 379      18.173   1.045  25.395  1.00  0.00           C  
ATOM   2801  O   GLY C 379      19.028   0.796  26.245  1.00  0.00           O  
ATOM   2802  N   ALA C 380      17.708   2.292  25.185  1.00  0.00           N  
ATOM   2803  CA  ALA C 380      18.229   3.421  25.900  1.00  0.00           C  
ATOM   2804  C   ALA C 380      17.963   3.230  27.360  1.00  0.00           C  
ATOM   2805  O   ALA C 380      18.812   3.522  28.200  1.00  0.00           O  
ATOM   2806  CB  ALA C 380      17.604   4.709  25.386  1.00  0.00           C  
ATOM   2807  N   GLY C 381      16.756   2.740  27.696  1.00  0.00           N  
ATOM   2808  CA  GLY C 381      16.390   2.512  29.064  1.00  0.00           C  
ATOM   2809  C   GLY C 381      17.275   1.456  29.668  1.00  0.00           C  
ATOM   2810  O   GLY C 381      17.647   1.551  30.836  1.00  0.00           O  
ATOM   2811  N   LEU C 382      17.592   0.385  28.908  1.00  0.00           N  
ATOM   2812  CA  LEU C 382      18.459  -0.649  29.415  1.00  0.00           C  
ATOM   2813  C   LEU C 382      19.819  -0.087  29.670  1.00  0.00           C  
ATOM   2814  O   LEU C 382      20.413  -0.326  30.720  1.00  0.00           O  
ATOM   2815  CB  LEU C 382      18.530  -1.819  28.432  1.00  0.00           C  
ATOM   2816  CG  LEU C 382      17.438  -2.883  28.564  1.00  0.00           C  
ATOM   2817  CD1 LEU C 382      16.058  -2.247  28.502  1.00  0.00           C  
ATOM   2818  CD2 LEU C 382      17.582  -3.939  27.479  1.00  0.00           C  
ATOM   2819  N   LEU C 383      20.341   0.695  28.710  1.00  0.00           N  
ATOM   2820  CA  LEU C 383      21.676   1.212  28.818  1.00  0.00           C  
ATOM   2821  C   LEU C 383      21.759   2.116  29.996  1.00  0.00           C  
ATOM   2822  O   LEU C 383      22.778   2.138  30.684  1.00  0.00           O  
ATOM   2823  CB  LEU C 383      22.073   1.944  27.534  1.00  0.00           C  
ATOM   2824  CG  LEU C 383      23.478   2.549  27.505  1.00  0.00           C  
ATOM   2825  CD1 LEU C 383      24.534   1.461  27.631  1.00  0.00           C  
ATOM   2826  CD2 LEU C 383      23.692   3.349  26.230  1.00  0.00           C  
ATOM   2827  N   GLN C 384      20.691   2.893  30.255  1.00  0.00           N  
ATOM   2828  CA  GLN C 384      20.717   3.798  31.363  1.00  0.00           C  
ATOM   2829  C   GLN C 384      20.893   3.003  32.610  1.00  0.00           C  
ATOM   2830  O   GLN C 384      21.695   3.353  33.475  1.00  0.00           O  
ATOM   2831  CB  GLN C 384      19.436   4.633  31.403  1.00  0.00           C  
ATOM   2832  CD  GLN C 384      18.027   6.307  32.665  1.00  0.00           C  
ATOM   2833  CG  GLN C 384      19.374   5.621  32.557  1.00  0.00           C  
ATOM   2834  OE1 GLN C 384      17.890   7.323  33.346  1.00  0.00           O  
ATOM   2835  NE2 GLN C 384      17.026   5.753  31.991  1.00  0.00           N  
ATOM   2836  N   ASN C 385      20.155   1.886  32.725  1.00  0.00           N  
ATOM   2837  CA  ASN C 385      20.234   1.113  33.923  1.00  0.00           C  
ATOM   2838  C   ASN C 385      21.640   0.654  34.115  1.00  0.00           C  
ATOM   2839  O   ASN C 385      22.217   0.874  35.179  1.00  0.00           O  
ATOM   2840  CB  ASN C 385      19.257  -0.063  33.867  1.00  0.00           C  
ATOM   2841  CG  ASN C 385      19.302  -0.918  35.119  1.00  0.00           C  
ATOM   2842  OD1 ASN C 385      18.614  -0.635  36.100  1.00  0.00           O  
ATOM   2843  ND2 ASN C 385      20.114  -1.967  35.088  1.00  0.00           N  
ATOM   2844  N   TYR C 386      22.247   0.020  33.089  1.00  0.00           N  
ATOM   2845  CA  TYR C 386      23.553  -0.484  33.382  1.00  0.00           C  
ATOM   2846  C   TYR C 386      24.484   0.661  33.629  1.00  0.00           C  
ATOM   2847  O   TYR C 386      25.060   0.776  34.708  1.00  0.00           O  
ATOM   2848  CB  TYR C 386      24.058  -1.363  32.236  1.00  0.00           C  
ATOM   2849  CG  TYR C 386      25.302  -2.154  32.572  1.00  0.00           C  
ATOM   2850  OH  TYR C 386      28.715  -4.338  33.506  1.00  0.00           O  
ATOM   2851  CZ  TYR C 386      27.586  -3.614  33.196  1.00  0.00           C  
ATOM   2852  CD1 TYR C 386      25.223  -3.317  33.327  1.00  0.00           C  
ATOM   2853  CE1 TYR C 386      26.355  -4.046  33.639  1.00  0.00           C  
ATOM   2854  CD2 TYR C 386      26.551  -1.733  32.135  1.00  0.00           C  
ATOM   2855  CE2 TYR C 386      27.694  -2.449  32.437  1.00  0.00           C  
ATOM   2856  N   VAL C 387      24.643   1.564  32.643  1.00  0.00           N  
ATOM   2857  CA  VAL C 387      25.495   2.699  32.860  1.00  0.00           C  
ATOM   2858  C   VAL C 387      24.775   3.495  33.888  1.00  0.00           C  
ATOM   2859  O   VAL C 387      25.133   3.733  35.041  1.00  0.00           O  
ATOM   2860  CB  VAL C 387      25.753   3.469  31.552  1.00  0.00           C  
ATOM   2861  CG1 VAL C 387      26.261   2.527  30.470  1.00  0.00           C  
ATOM   2862  CG2 VAL C 387      24.489   4.180  31.094  1.00  0.00           C  
TER
ATOM      1  C2  TB1     1      13.188   3.723   4.801  1.00 66.87           C  
ATOM      2  C5  TB1     1      14.552   3.584   4.577  1.00 66.87           C  
ATOM      3  C8  TB1     1      15.474   3.825   5.592  1.00 66.87           C  
ATOM      4  C6  TB1     1      15.023   4.218   6.846  1.00 66.87           C  
ATOM      5  C3  TB1     1      13.653   4.368   7.071  1.00 66.87           C  
ATOM      6  C1  TB1     1      12.724   4.116   6.055  1.00 66.87           C  
ATOM      7  C4  TB1     1      11.339   4.269   6.279  1.00 66.87           C  
ATOM      8  O2  TB1     1      10.430   3.130   6.470  1.00 66.87           O  
ATOM      9  C11 TB1     1      10.852   2.312   7.601  1.00 66.87           C  
ATOM     10  C9  TB1     1      10.783   0.833   7.264  1.00 66.87           C  
ATOM     11  O5  TB1     1      11.918   0.216   7.278  1.00 66.87           O  
ATOM     12  O1  TB1     1       9.600   0.324   7.008  1.00 66.87           O  
ATOM     13  C7  TB1     1      10.013   2.518   8.860  1.00 66.87           C  
ATOM     14  C10 TB1     1      10.800   3.401   9.818  1.00 66.87           C  
ATOM     15  O4  TB1     1      11.316   2.837  10.806  1.00 66.87           O  
ATOM     16  O3  TB1     1      10.861   4.621   9.541  1.00 66.87           O  
ATOM     17  N   TB1     1       8.734   3.147   8.511  1.00 66.87           N  
END
